# Supplementary material for: Drug resistance characteristics of Mycobacterium tuberculosis isolates obtained between 2018 and 2020 in Sichuan, China
Source: Epidemiol Infect. 2022 Jan 28;150:e27. doi: 10.1017/S0950268822000127 (PMC8888273; doi:10.1017/S0950268822000127)
Supplement: Supplementary file 1 [file hygsup.zip]

Archive with 4 entries (4 files):
- S0950268822000127sup001.xlsx
- S0950268822000127sup002.docx
- S0950268822000127sup003.docx
- S0950268822000127sup004.docx
