# Supplementary material for: Drug resistance characteristics of Mycobacterium tuberculosis isolates obtained between 2018 and 2020 in Sichuan, China
Source: Epidemiol Infect. 2022 Jan 28;150:e27. doi: 10.1017/S0950268822000127 (PMC8888273; doi:10.1017/S0950268822000127)
Supplement: Supplementary file 1 [file hygsup.zip › S0950268822000127sup001.xlsx]

## Sheet: 2018-2020
No (Red-TB_HIV；Blue-TBwoHIV)	sex	age	Receiving time	Identification	drug sensitivity testing	INH	STR	RIF	EMB	RFB	AMK	CM	KM	LFX	MFX	PAS	Rifampicin Resistance in Mycobacterium tuberculosis Using the GeneXpert MTB/RIF Assay	sample types	receiving HIV test(1:yes,0:No)	Note: INH, isoniazid; STR, streptomycin; RIF, rifampicin; EMB, ethambutol; LFX, levofloxacin; AMK, amikacin; CM, capreomycin; MFX, moxifloxacin; PAS para-aminosalicylic acid; RFB, rifabutin; KM: kanamycin. 1: resistant; 0: sensitive.
1	Male	48	2018-01-09 09:20	Human Mycobacterium Tuberculosis	Microplate method	0	0	0	0	0	0	0	0	0	0	0	#N/A	sputum	1
2	Female	31	2018-01-11 09:25	Human Mycobacterium Tuberculosis	Microplate method	0	0	0	0	0	0	0	0	0	0	0	Xpert-confirmed rifampicin-sensitive TB	other	1
3	Female	59	2018-01-15 09:07	Human Mycobacterium Tuberculosis	Microplate method	0	0	0	0	0	0	0	0	0	0	0	#N/A	sputum	1
4	Male	75	2018-01-18 08:59	Human Mycobacterium Tuberculosis	Microplate method	0	0	0	0	0	0	0	0	0	0	0	Xpert-confirmed rifampicin-sensitive TB	sputum	1
5	Male	67	2018-01-22 11:26	Human Mycobacterium Tuberculosis	Microplate method	0	0	0	0	0	0	0	0	0	0	0	Xpert-confirmed rifampicin-sensitive TB	sputum	1
6	Male	55	2018-02-11 08:54	Human Mycobacterium Tuberculosis	Microplate method	0	0	0	0	0	0	0	0	0	0	0	Xpert-confirmed rifampicin-sensitive TB	bronchoalveolar lavage fluid	1
7	Male	54	2018-02-12 08:39	Human Mycobacterium Tuberculosis	Microplate method	0	0	0	0	0	0	0	0	0	0	0	Xpert-confirmed rifampicin-sensitive TB	sputum	1
8	Male	65	2018-02-14 09:15	Human Mycobacterium Tuberculosis	Microplate method	0	0	0	0	0	0	0	0	0	0	0	Xpert-confirmed rifampicin-sensitive TB	sputum	1
9	Female	40	2018-02-15 09:11	Human Mycobacterium Tuberculosis	Microplate method	0	0	0	0	0	0	0	0	0	0	0	Xpert-confirmed rifampicin-resistant TB	sputum	1
10	Male	70	2018-02-23 14:28	Human Mycobacterium Tuberculosis	Microplate method	0	0	0	0	0	0	0	0	0	0	0	#N/A	sputum	1
11	Male	40	2018-02-24 14:23	Human Mycobacterium Tuberculosis	Microplate method	1	0	0	0	0	0	0	0	0	0	0	Xpert-confirmed rifampicin-sensitive TB	sputum	1
12	Male	80	2018-02-24 14:30	Human Mycobacterium Tuberculosis	Microplate method	0	0	0	0	0	0	0	0	0	0	0	#N/A	sputum	1
13	Male	43	2018-02-24 14:32	Human Mycobacterium Tuberculosis	Microplate method	0	0	0	0	0	0	0	0	0	0	0	Xpert-confirmed rifampicin-sensitive TB	bronchoalveolar lavage fluid	1
14	Male	30	2018-02-26 08:42	Human Mycobacterium Tuberculosis	Microplate method	0	0	0	0	0	0	0	0	0	0	0	Xpert-confirmed rifampicin-sensitive TB	other	1
15	Male	48	2018-02-28 14:21	Human Mycobacterium Tuberculosis	Microplate method	1	0	1	1	0	1	1	1	0	1	0	Xpert-confirmed rifampicin-resistant TB	sputum	1
16	Male	32	2018-03-02 15:09	Human Mycobacterium Tuberculosis	Microplate method	1	1	1	1	1	0	0	0	1	1	0	Xpert-confirmed rifampicin-sensitive TB	other	1
17	Male	30	2018-03-10 08:43	Human Mycobacterium Tuberculosis	Microplate method	1	1	1	1	1	0	0	0	0	0	0	Xpert-confirmed rifampicin-resistant TB	sputum	1
18	Male	60	2018-03-23 09:02	Human Mycobacterium Tuberculosis	Microplate method	0	0	0	0	0	0	0	0	0	0	0	#N/A	sputum	1
19	Male	35	2018-03-24 08:28	Human Mycobacterium Tuberculosis	Microplate method	0	0	0	0	0	0	0	0	0	0	0	Xpert-confirmed rifampicin-sensitive TB	other	1
20	Male	34	2018-04-11 10:02	Human Mycobacterium Tuberculosis	Microplate method	0	0	0	0	0	0	0	0	0	0	0	Xpert-confirmed rifampicin-sensitive TB	sputum	1
21	Male	35	2018-05-12 11:21	Human Mycobacterium Tuberculosis	Microplate method	0	0	0	0	0	0	0	0	0	0	0	Xpert-confirmed rifampicin-sensitive TB	sputum	1
22	Female	41	2018-05-16 11:01	Human Mycobacterium Tuberculosis	Microplate method	0	0	0	0	0	0	0	0	0	0	0	#N/A	sputum	1
23	Male	29	2018-07-11 08:59	Human Mycobacterium Tuberculosis	Microplate method	1	0	1	1	1	1	1	1	1	1	0	Xpert-confirmed rifampicin-sensitive TB	sputum	1
24	Male	45	2018-07-13 11:25	Human Mycobacterium Tuberculosis	Microplate method	0	0	0	0	0	0	0	0	0	0	0	Xpert-confirmed rifampicin-sensitive TB	sputum	1
25	Male	53	2018-07-14 11:21	Human Mycobacterium Tuberculosis	Microplate method	0	0	0	0	0	0	0	0	0	0	0	Xpert-confirmed rifampicin-sensitive TB	other	1
26	Male	28	2018-07-30 15:49	Human Mycobacterium Tuberculosis	Microplate method	1	1	1	0	1	0	0	0	1	1	1	Xpert-confirmed rifampicin-resistant TB	sputum	1
27	Male	24	2018-08-23 09:22	Human Mycobacterium Tuberculosis	Microplate method	0	0	0	0	0	0	0	0	0	0	0	Xpert-confirmed rifampicin-sensitive TB	sputum	1
28	Male	54	2018-08-30 11:05	Human Mycobacterium Tuberculosis	Microplate method	1	1	1	0	1	0	0	0	0	0	0	#N/A	sputum	1
29	Female	31	2018-09-29 14:54	Human Mycobacterium Tuberculosis	Microplate method	0	0	0	0	0	0	0	0	0	0	0	Xpert-confirmed rifampicin-sensitive TB	sputum	1
30	Male	21	2018-10-02 08:35	Human Mycobacterium Tuberculosis	Microplate method	1	1	0	1	0	0	0	0	1	1	1	Xpert-confirmed rifampicin-resistant TB	sputum	1
31	Male	30	2018-10-09 08:35	Human Mycobacterium Tuberculosis	Microplate method	0	0	0	0	0	0	0	0	0	0	0	Xpert-confirmed rifampicin-sensitive TB	sputum	1
32	Male	26	2018-10-30 10:04	Human Mycobacterium Tuberculosis	Microplate method	0	0	0	0	0	0	0	0	0	0	0	Xpert-confirmed rifampicin-sensitive TB	sputum	1
33	Male	41	2018-10-30 10:54	Human Mycobacterium Tuberculosis	Microplate method	1	1	0	0	0	0	0	0	0	0	0	Xpert-confirmed rifampicin-sensitive TB	sputum	1
34	Male	61	2019-01-04 10:16	Human Mycobacterium Tuberculosis	Microplate method	0	0	0	0	0	0	0	0	0	0	0	#N/A	sputum	1
35	Male	65	2019-01-07 10:47	Human Mycobacterium Tuberculosis	Microplate method	0	0	0	0	0	0	0	0	0	0	0	Xpert-confirmed rifampicin-sensitive TB	sputum	1
36	Male	38	2019-01-22 11:07	Human Mycobacterium Tuberculosis	Microplate method	0	0	0	0	0	0	0	0	0	0	0	Xpert-confirmed rifampicin-sensitive TB	other	1
37	Male	56	2019-01-23 09:32	Human Mycobacterium Tuberculosis	Microplate method	0	0	0	0	0	0	0	0	0	0	0	#N/A	sputum	1
38	Male	34	2019-02-28 10:33	Human Mycobacterium Tuberculosis	Microplate method	0	0	0	0	0	0	0	0	0	0	0	Xpert-confirmed rifampicin-sensitive TB	sputum	1
39	Male	55	2019-03-04 11:14	Human Mycobacterium Tuberculosis	Microplate method	0	0	0	0	0	0	0	0	0	0	0	Xpert-confirmed rifampicin-sensitive TB	sputum	1
40	Female	47	2019-03-05 09:17	Human Mycobacterium Tuberculosis	Microplate method	0	0	0	0	0	0	0	0	0	0	0	Xpert-confirmed rifampicin-sensitive TB	sputum	1
41	Male	33	2019-03-06 10:08	Human Mycobacterium Tuberculosis	Microplate method	0	0	0	0	0	0	0	0	0	0	0	Xpert-confirmed rifampicin-sensitive TB	sputum	1
42	Male	65	2019-03-09 10:21	Human Mycobacterium Tuberculosis	Microplate method	0	0	0	1	0	0	0	0	0	0	0	Xpert-confirmed rifampicin-sensitive TB	other	1
43	Male	54	2019-03-18 10:33	Human Mycobacterium Tuberculosis	Microplate method	0	0	1	0	1	0	0	1	0	0	0	Xpert-confirmed rifampicin-sensitive TB	sputum	1
44	Male	65	2019-03-23 09:50	Human Mycobacterium Tuberculosis	Microplate method	0	0	0	0	0	0	0	1	0	0	1	Xpert-confirmed rifampicin-sensitive TB	sputum	1
45	Male	46	2019-03-23 10:11	Human Mycobacterium Tuberculosis	Microplate method	1	0	0	0	0	0	0	0	0	0	0	Xpert-confirmed rifampicin-sensitive TB	sputum	1
46	Male	30	2019-03-23 10:12	Human Mycobacterium Tuberculosis	Microplate method	0	0	0	0	0	0	0	0	0	0	0	#N/A	sputum	1
47	Female	48	2019-03-25 09:44	Human Mycobacterium Tuberculosis	Microplate method	0	0	0	0	0	0	0	0	0	0	0	Xpert-confirmed rifampicin-sensitive TB	sputum	1
48	Male	27	2019-03-28 10:25	Human Mycobacterium Tuberculosis	Microplate method	0	0	0	0	0	0	0	0	0	0	0	Xpert-confirmed rifampicin-sensitive TB	sputum	1
49	Male	31	2019-04-01 14:01	Human Mycobacterium Tuberculosis	Microplate method	0	0	0	0	0	0	0	0	0	0	0	#N/A	bronchoalveolar lavage fluid	1
50	Male	34	2019-04-02 15:05	Human Mycobacterium Tuberculosis	Microplate method	0	1	1	0	0	0	0	0	0	0	0	#N/A	Pleural fluid	1
51	Male	27	2019-04-08 14:02	Human Mycobacterium Tuberculosis	Microplate method	0	0	0	0	0	0	0	0	0	0	0	Xpert-confirmed rifampicin-sensitive TB	bronchoalveolar lavage fluid	1
52	Male	44	2019-04-10 10:11	Human Mycobacterium Tuberculosis	Microplate method	1	0	0	1	0	0	1	0	0	1	1	Xpert-confirmed rifampicin-sensitive TB	sputum	1
53	Female	39	2019-04-13 08:47	Human Mycobacterium Tuberculosis	Microplate method	1	0	0	0	0	0	0	0	0	0	0	Xpert-confirmed rifampicin-sensitive TB	bronchoalveolar lavage fluid	1
54	Male	58	2019-04-13 08:50	Human Mycobacterium Tuberculosis	Microplate method	1	1	1	0	1	0	0	0	0	0	1	Xpert-confirmed rifampicin-resistant TB	other	1
55	Male	46	2019-04-15 13:51	Human Mycobacterium Tuberculosis	Microplate method	0	0	0	0	0	0	0	0	0	0	0	Xpert-confirmed rifampicin-sensitive TB	sputum	1
56	Male	57	2019-04-17 10:12	Human Mycobacterium Tuberculosis	Microplate method	0	0	0	0	0	0	0	0	0	0	0	#N/A	sputum	1
57	Female	37	2019-04-24 10:33	Human Mycobacterium Tuberculosis	Microplate method	0	0	0	0	0	0	0	0	0	0	0	Xpert-confirmed rifampicin-sensitive TB	bronchoalveolar lavage fluid	1
58	Male	35	2019-04-28 14:14	Human Mycobacterium Tuberculosis	Microplate method	0	0	0	0	0	0	0	0	0	0	0	#N/A	sputum	1
59	Male	31	2019-05-07 10:44	Human Mycobacterium Tuberculosis	Microplate method	1	0	0	0	0	0	0	0	0	0	1	Xpert-confirmed rifampicin-resistant TB	sputum	1
60	Male	31	2019-05-07 10:45	Human Mycobacterium Tuberculosis	Microplate method	1	0	0	0	0	0	0	0	0	0	1	Xpert-confirmed rifampicin-resistant TB	bronchoalveolar lavage fluid	1
61	Male	44	2019-05-15 09:48	Human Mycobacterium Tuberculosis	Microplate method	1	0	1	0	1	0	0	0	0	1	0	Xpert-confirmed rifampicin-resistant TB	other	1
62	Male	29	2019-05-15 11:32	Human Mycobacterium Tuberculosis	Microplate method	0	0	0	0	0	0	0	0	0	0	0	Xpert-confirmed rifampicin-sensitive TB	sputum	1
63	Male	61	2019-05-29 09:39	Human Mycobacterium Tuberculosis	Microplate method	1	0	0	0	0	1	0	0	0	0	0	Xpert-confirmed rifampicin-sensitive TB	sputum	1
64	Male	56	2019-06-06 14:43	Human Mycobacterium Tuberculosis	Microplate method	0	0	0	0	0	1	0	0	0	0	0	Xpert-confirmed rifampicin-sensitive TB	other	1
65	Male	29	2019-06-06 14:46	Human Mycobacterium Tuberculosis	Microplate method	0	0	0	0	0	0	0	0	0	0	0	Xpert-confirmed rifampicin-sensitive TB	sputum	1
66	Male	45	2019-06-10 10:58	Human Mycobacterium Tuberculosis	Microplate method	0	0	0	0	0	0	0	0	0	0	0	#N/A	sputum	1
67	Male	55	2019-06-19 09:30	Human Mycobacterium Tuberculosis	Microplate method	0	0	0	0	0	0	0	0	0	0	0	Xpert-confirmed rifampicin-sensitive TB	sputum	1
68	Male	36	2019-07-15 09:37	Human Mycobacterium Tuberculosis	Microplate method	0	0	0	0	0	0	0	0	0	0	0	Xpert-confirmed rifampicin-sensitive TB	sputum	1
69	Female	29	2019-07-17 08:48	Human Mycobacterium Tuberculosis	Microplate method	0	0	0	0	0	0	0	0	0	0	0	Xpert-confirmed rifampicin-sensitive TB	other	1
70	Male	48	2019-07-17 08:48	Human Mycobacterium Tuberculosis	Microplate method	0	0	0	0	0	0	0	0	0	0	0	Xpert-confirmed rifampicin-sensitive TB	sputum	1
71	Male	48	2019-07-24 10:17	Human Mycobacterium Tuberculosis	Microplate method	0	0	0	0	0	0	0	1	0	0	1	Xpert-confirmed rifampicin-sensitive TB	sputum	1
72	Male	54	2019-07-24 10:41	Human Mycobacterium Tuberculosis	Microplate method	0	0	0	0	0	0	0	0	0	0	0	Xpert-confirmed rifampicin-sensitive TB	sputum	1
73	Male	24	2019-07-31 10:41	Human Mycobacterium Tuberculosis	Microplate method	0	0	0	0	0	0	0	0	0	0	0	Xpert-confirmed rifampicin-sensitive TB	Pleural fluid	1
74	Male	25	2019-08-14 10:42	Human Mycobacterium Tuberculosis	Microplate method	0	0	0	0	0	0	0	0	0	0	0	#N/A	Pleural fluid	1
75	Male	44	2019-08-20 08:58	Human Mycobacterium Tuberculosis	Microplate method	0	0	0	0	0	0	0	0	0	0	0	#N/A	sputum	1
76	Male	32	2019-09-11 10:09	Human Mycobacterium Tuberculosis	Microplate method	0	0	0	0	0	0	0	0	0	0	0	Xpert-confirmed rifampicin-sensitive TB	sputum	1
77	Male	54	2019-09-13 10:34	Human Mycobacterium Tuberculosis	Microplate method	0	0	0	0	0	0	0	0	0	0	0	#N/A	Pleural fluid	1
78	Male	25	2019-10-09 09:26	Human Mycobacterium Tuberculosis	Microplate method	0	0	0	0	0	0	0	0	0	0	0	Xpert-confirmed rifampicin-sensitive TB	sputum	1
79	Male	65	2019-10-09 10:31	Human Mycobacterium Tuberculosis	Microplate method	0	0	0	0	0	0	0	1	0	0	0	Xpert-confirmed rifampicin-sensitive TB	sputum	1
80	Male	32	2019-10-17 09:52	Human Mycobacterium Tuberculosis	Microplate method	0	0	0	0	0	0	0	0	0	0	0	Xpert-confirmed rifampicin-sensitive TB	sputum	1
81	Male	32	2019-10-24 10:02	Human Mycobacterium Tuberculosis	Microplate method	0	0	0	0	0	0	0	0	0	0	0	#N/A	sputum	1
82	Male	35	2019-10-25 14:21	Human Mycobacterium Tuberculosis	Microplate method	0	0	0	0	0	0	0	0	0	0	0	Xpert-confirmed rifampicin-sensitive TB	sputum	1
83	Male	31	2019-10-31 09:52	Human Mycobacterium Tuberculosis	Microplate method	0	0	0	0	0	0	0	0	0	0	0	#N/A	other	1
84	Male	74	2019-11-04 09:20	Human Mycobacterium Tuberculosis	Microplate method	1	1	1	0	0	0	0	0	0	0	0	Xpert-confirmed rifampicin-sensitive TB	other	1
85	Female	18	2019-11-06 10:01	Human Mycobacterium Tuberculosis	Microplate method	1	1	1	0	1	0	0	0	0	0	1	Xpert-confirmed rifampicin-resistant TB	sputum	1
86	Male	52	2019-11-06 13:51	Human Mycobacterium Tuberculosis	Microplate method	0	0	0	0	0	0	0	0	0	0	0	#N/A	sputum	1
87	Male	41	2019-11-11 13:32	Human Mycobacterium Tuberculosis	Microplate method	0	0	0	0	0	0	0	0	0	0	0	Xpert-confirmed rifampicin-sensitive TB	sputum	1
88	Female	46	2019-11-14 14:37	Human Mycobacterium Tuberculosis	Microplate method	0	0	0	0	0	0	0	0	0	0	0	Xpert-confirmed rifampicin-sensitive TB	sputum	1
89	Male	25	2019-12-01 11:06	Human Mycobacterium Tuberculosis	Microplate method	0	0	0	0	0	0	0	0	0	0	0	Xpert-confirmed rifampicin-sensitive TB	bronchoalveolar lavage fluid	1
90	Female	55	2019-12-13 14:36	Human Mycobacterium Tuberculosis	Microplate method	0	1	0	0	0	0	0	0	0	0	0	Xpert-confirmed rifampicin-sensitive TB	bronchoalveolar lavage fluid	1
91	Male	54	2020-01-01 10:01	Human Mycobacterium Tuberculosis	Microplate method	0	0	0	0	0	0	0	0	0	0	0	#N/A	sputum	1
92	Male	28	2020-01-11 09:32	Human Mycobacterium Tuberculosis	Microplate method	0	0	0	0	0	0	0	0	0	0	0	#N/A	bronchoalveolar lavage fluid	1
93	Female	20	2020-01-15 13:24	Human Mycobacterium Tuberculosis	Microplate method	0	0	0	0	0	0	0	0	0	0	0	#N/A	sputum	1
94	Male	24	2020-02-11 11:02	Human Mycobacterium Tuberculosis	Microplate method	1	0	0	0	0	0	0	0	0	0	0	Xpert-confirmed rifampicin-sensitive TB	other	1
95	Male	31	2020-02-22 09:26	Human Mycobacterium Tuberculosis	Microplate method	0	0	0	0	0	0	0	0	0	0	0	#N/A	Pleural fluid	1
96	Male	81	2020-02-22 09:33	Human Mycobacterium Tuberculosis	Microplate method	0	0	0	0	0	0	0	0	0	0	0	#N/A	other	1
97	Male	65	2020-03-02 09:57	Human Mycobacterium Tuberculosis	Microplate method	0	0	0	0	0	0	0	0	0	0	0	Xpert-confirmed rifampicin-sensitive TB	sputum	1
98	Male	48	2020-03-13 15:20	Human Mycobacterium Tuberculosis	Microplate method	0	0	0	0	0	0	0	0	0	0	0	Xpert-confirmed rifampicin-sensitive TB	sputum	1
99	Female	42	2020-03-14 10:25	Human Mycobacterium Tuberculosis	Microplate method	0	0	0	0	0	0	0	0	0	0	0	Xpert-confirmed rifampicin-sensitive TB	sputum	1
100	Male	80	2020-03-27 13:46	Human Mycobacterium Tuberculosis	Microplate method	0	0	0	0	0	0	0	0	0	0	0	#N/A	sputum	1
101	Male	44	2020-04-13 10:50	Human Mycobacterium Tuberculosis	Microplate method	0	0	0	0	0	0	0	0	0	0	0	#N/A	sputum	1
102	Male	38	2020-05-10 09:42	Human Mycobacterium Tuberculosis	Microplate method	0	0	0	0	0	0	0	0	0	0	0	Xpert-confirmed rifampicin-sensitive TB	sputum	1
103	Male	68	2020-05-10 09:43	Human Mycobacterium Tuberculosis	Microplate method	0	0	0	0	0	0	0	0	0	0	0	Xpert-confirmed rifampicin-sensitive TB	sputum	1
104	Male	66	2020-05-12 09:02	Human Mycobacterium Tuberculosis	Microplate method	0	0	0	0	0	0	0	0	0	0	0	Xpert-confirmed rifampicin-sensitive TB	sputum	1
105	Male	30	2020-05-12 09:13	Human Mycobacterium Tuberculosis	Microplate method	1	0	0	0	0	0	0	0	0	0	1	#N/A	other	1
106	Female	51	2020-05-22 11:26	Human Mycobacterium Tuberculosis	Microplate method	0	0	0	0	0	0	0	0	0	0	0	Xpert-confirmed rifampicin-sensitive TB	sputum	1
107	Male	49	2020-05-26 11:07	Human Mycobacterium Tuberculosis	Microplate method	0	0	0	0	0	0	0	0	0	0	0	Xpert-confirmed rifampicin-sensitive TB	sputum	1
108	Male	38	2020-05-26 19:50	Human Mycobacterium Tuberculosis	Microplate method	0	0	0	0	0	0	0	0	0	0	0	#N/A	sputum	1
109	Female	29	2020-06-01 10:22	Human Mycobacterium Tuberculosis	Microplate method	0	0	0	0	0	0	0	0	0	0	0	Xpert-confirmed rifampicin-sensitive TB	other	1
110	Female	29	2020-06-01 10:22	Human Mycobacterium Tuberculosis	Microplate method	0	0	0	0	0	0	0	0	0	0	0	#N/A	other	1
111	Male	39	2020-06-19 13:13	Human Mycobacterium Tuberculosis	Microplate method	0	0	0	0	0	0	0	0	0	0	0	#N/A	sputum	1
112	Male	30	2020-06-28 10:30	Human Mycobacterium Tuberculosis	Microplate method	0	0	0	0	0	0	0	0	0	0	0	Xpert-confirmed rifampicin-sensitive TB	sputum	1
113	Male	73	2020-06-28 14:36	Human Mycobacterium Tuberculosis	Microplate method	1	1	0	0	0	0	0	0	0	0	0	#N/A	sputum	1
114	Male	43	2020-07-01 13:46	Human Mycobacterium Tuberculosis	Microplate method	0	0	0	0	0	0	0	0	0	0	0	Xpert-confirmed rifampicin-sensitive TB	sputum	1
115	Male	40	2020-08-03 10:53	Human Mycobacterium Tuberculosis	Microplate method	0	0	0	0	0	0	0	0	0	0	0	Xpert-confirmed rifampicin-sensitive TB	sputum	1
116	Male	50	2020-08-12 14:15	Human Mycobacterium Tuberculosis	Microplate method	0	0	0	0	0	0	0	0	0	0	0	Xpert-confirmed rifampicin-sensitive TB	sputum	1
117	Male	34	2020-09-03 08:53	Human Mycobacterium Tuberculosis	Microplate method	1	1	1	1	0	0	0	0	0	0	0	Xpert-confirmed rifampicin-resistant TB	other	1
118	Male	35	2020-10-30 14:08	Human Mycobacterium Tuberculosis	Microplate method	0	0	0	0	0	0	0	0	0	0	0	Xpert-confirmed rifampicin-sensitive TB	sputum	1
119	Male	55	2020-11-17 14:58	Human Mycobacterium Tuberculosis	Microplate method	0	0	0	0	0	0	0	0	0	0	0	Xpert-confirmed rifampicin-sensitive TB	sputum	1
120	Male	24	2020-12-16 16:48	Human Mycobacterium Tuberculosis	Microplate method	0	0	0	0	0	0	0	0	0	0	0	Xpert-confirmed rifampicin-sensitive TB	sputum	1
121	Male	60	2018-01-01 08:25	Human Mycobacterium Tuberculosis	Microplate method	1	0	1	0	1	0	0	0	0	0	0	Xpert-confirmed rifampicin-resistant TB	sputum	1
122	Male	68	2018-01-01 08:25	Human Mycobacterium Tuberculosis	Microplate method	0	0	0	0	0	0	0	0	0	0	0	#N/A	sputum	1
123	Female	25	2018-01-01 08:25	Human Mycobacterium Tuberculosis	Microplate method	0	0	0	0	0	0	0	0	0	0	0	#N/A	sputum	0
124	Male	62	2018-01-01 08:26	Human Mycobacterium Tuberculosis	Microplate method	0	0	0	0	0	0	0	0	0	0	0	#N/A	sputum	1
125	Male	45	2018-01-01 08:26	Human Mycobacterium Tuberculosis	Microplate method	1	0	1	1	1	0	0	0	1	1	0	#N/A	sputum	1
126	Male	32	2018-01-01 08:26	Human Mycobacterium Tuberculosis	Microplate method	0	0	0	0	0	0	0	0	0	0	0	#N/A	sputum	1
127	Male	74	2018-01-01 08:26	Human Mycobacterium Tuberculosis	Microplate method	0	0	0	0	0	0	0	0	0	0	0	#N/A	sputum	1
128	Male	73	2018-01-01 08:26	Human Mycobacterium Tuberculosis	Microplate method	0	0	0	0	0	0	0	0	0	0	0	Xpert-confirmed rifampicin-sensitive TB	sputum	1
129	Female	40	2018-01-01 08:26	Human Mycobacterium Tuberculosis	Microplate method	0	0	0	0	0	0	0	0	0	0	0	#N/A	sputum	1
130	Male	25	2018-01-01 08:28	Human Mycobacterium Tuberculosis	Microplate method	0	0	0	0	0	0	0	0	0	0	0	#N/A	sputum	1
131	Female	39	2018-01-01 08:28	Human Mycobacterium Tuberculosis	Microplate method	0	0	0	0	0	0	0	0	0	0	0	#N/A	sputum	1
132	Male	52	2018-01-01 08:28	Human Mycobacterium Tuberculosis	Microplate method	0	0	0	0	0	0	0	0	0	0	0	#N/A	sputum	1
133	Male	52	2018-01-01 08:28	Human Mycobacterium Tuberculosis	Microplate method	0	0	0	0	0	0	0	0	0	0	0	#N/A	sputum	1
134	Male	20	2018-01-01 08:29	Human Mycobacterium Tuberculosis	Microplate method	0	0	0	0	0	0	0	0	0	0	0	#N/A	other	1
135	Male	21	2018-01-02 08:43	Human Mycobacterium Tuberculosis	Microplate method	0	0	0	0	0	0	0	0	0	0	0	#N/A	sputum	0
136	Male	28	2018-01-02 08:43	Human Mycobacterium Tuberculosis	Microplate method	1	1	1	1	1	0	1	0	1	1	0	#N/A	sputum	1
137	Male	25	2018-01-02 08:43	Human Mycobacterium Tuberculosis	Microplate method	0	0	0	0	0	0	0	0	0	0	0	Xpert-confirmed rifampicin-sensitive TB	sputum	0
138	Female	28	2018-01-03 09:11	Human Mycobacterium Tuberculosis	Microplate method	1	0	1	1	0	1	1	1	1	1	0	Xpert-confirmed rifampicin-resistant TB	sputum	1
139	Female	36	2018-01-03 09:11	Human Mycobacterium Tuberculosis	Microplate method	1	0	1	0	1	0	0	0	0	0	0	Xpert-confirmed rifampicin-sensitive TB	sputum	1
140	Male	44	2018-01-03 09:11	Human Mycobacterium Tuberculosis	Microplate method	0	0	0	0	0	0	0	0	0	0	0	Xpert-confirmed rifampicin-sensitive TB	sputum	0
141	Female	34	2018-01-03 09:11	Human Mycobacterium Tuberculosis	Microplate method	0	0	0	0	0	0	0	0	0	0	0	Xpert-confirmed rifampicin-sensitive TB	sputum	1
142	Male	29	2018-01-03 09:12	Human Mycobacterium Tuberculosis	Microplate method	0	0	0	0	0	0	0	0	0	0	0	Xpert-confirmed rifampicin-sensitive TB	bronchoalveolar lavage fluid	1
143	Male	19	2018-01-03 09:12	Human Mycobacterium Tuberculosis	Microplate method	0	0	0	0	0	0	0	0	0	0	0	Xpert-confirmed rifampicin-sensitive TB	bronchoalveolar lavage fluid	1
144	Male	17	2018-01-03 09:12	Human Mycobacterium Tuberculosis	Microplate method	1	0	0	0	0	0	0	0	0	0	0	Xpert-confirmed rifampicin-sensitive TB	sputum	1
145	Female	11	2018-01-03 09:19	Human Mycobacterium Tuberculosis	Microplate method	0	0	0	0	0	0	0	0	1	1	0	Xpert-confirmed rifampicin-sensitive TB	sputum	1
146	Female	20	2018-01-03 09:19	Human Mycobacterium Tuberculosis	Microplate method	0	0	0	0	0	0	0	0	0	0	0	Xpert-confirmed rifampicin-sensitive TB	sputum	1
147	Male	49	2018-01-03 09:19	Human Mycobacterium Tuberculosis	Microplate method	1	1	0	0	0	0	0	0	0	0	0	#N/A	sputum	1
148	Male	22	2018-01-03 09:19	Human Mycobacterium Tuberculosis	Microplate method	0	0	0	0	0	0	0	0	0	0	0	Xpert-confirmed rifampicin-sensitive TB	sputum	1
149	Male	19	2018-01-03 09:19	Human Mycobacterium Tuberculosis	Microplate method	0	0	0	0	0	0	0	0	0	0	0	Xpert-confirmed rifampicin-sensitive TB	sputum	1
150	Male	59	2018-01-03 09:19	Human Mycobacterium Tuberculosis	Microplate method	1	0	1	0	1	0	0	0	0	0	0	Xpert-confirmed rifampicin-resistant TB	sputum	0
151	Male	29	2018-01-03 09:21	Human Mycobacterium Tuberculosis	Microplate method	0	0	0	0	0	0	0	0	0	0	0	Xpert-confirmed rifampicin-sensitive TB	sputum	0
152	Male	43	2018-01-03 09:22	Human Mycobacterium Tuberculosis	Microplate method	0	0	0	0	0	0	0	0	0	0	0	Xpert-confirmed rifampicin-sensitive TB	sputum	0
153	Male	26	2018-01-04 08:54	Human Mycobacterium Tuberculosis	Microplate method	1	1	1	0	1	0	0	0	0	0	0	#N/A	sputum	0
154	Male	60	2018-01-04 09:02	Human Mycobacterium Tuberculosis	Microplate method	1	1	1	0	0	0	0	0	1	1	0	Xpert-confirmed rifampicin-resistant TB	sputum	1
155	Female	22	2018-01-04 09:03	Human Mycobacterium Tuberculosis	Microplate method	1	0	1	0	1	0	0	0	0	0	0	Xpert-confirmed rifampicin-resistant TB	sputum	1
156	Male	32	2018-01-04 09:03	Human Mycobacterium Tuberculosis	Microplate method	0	0	0	0	0	0	0	0	0	0	0	Xpert-confirmed rifampicin-sensitive TB	sputum	1
157	Male	58	2018-01-04 09:04	Human Mycobacterium Tuberculosis	Microplate method	0	0	0	0	0	0	0	0	1	1	0	Xpert-confirmed rifampicin-sensitive TB	sputum	1
158	Male	53	2018-01-04 09:05	Human Mycobacterium Tuberculosis	Microplate method	0	0	0	0	0	0	0	0	0	0	0	Xpert-confirmed rifampicin-sensitive TB	sputum	1
159	Female	52	2018-01-04 09:05	Human Mycobacterium Tuberculosis	Microplate method	0	0	0	0	0	0	0	0	0	0	0	Xpert-confirmed rifampicin-sensitive TB	bronchoalveolar lavage fluid	1
160	Male	24	2018-01-04 09:05	Human Mycobacterium Tuberculosis	Microplate method	0	0	0	1	0	0	0	0	0	0	0	Xpert-confirmed rifampicin-sensitive TB	sputum	1
161	Male	5	2018-01-04 09:06	Human Mycobacterium Tuberculosis	Microplate method	0	0	0	0	0	0	0	0	0	0	0	Xpert-confirmed rifampicin-sensitive TB	other	1
162	Male	8	2018-01-04 09:47	Human Mycobacterium Tuberculosis	Microplate method	0	0	0	0	0	0	0	0	0	0	0	#N/A	sputum	0
163	Male	0.33	2018-01-04 09:49	Human Mycobacterium Tuberculosis	Microplate method	0	0	0	0	0	0	0	0	0	0	0	#N/A	sputum	0
164	Male	6	2018-01-04 09:50	Human Mycobacterium Tuberculosis	Microplate method	0	0	0	0	0	0	0	0	0	0	0	#N/A	sputum	0
165	Female	13	2018-01-04 09:50	Human Mycobacterium Tuberculosis	Microplate method	0	0	0	0	0	0	0	0	0	0	0	#N/A	sputum	0
166	Female	13	2018-01-05 08:50	Human Mycobacterium Tuberculosis	Microplate method	1	0	0	0	0	0	0	0	0	0	0	Xpert-confirmed rifampicin-sensitive TB	sputum	1
167	Female	50	2018-01-05 08:51	Human Mycobacterium Tuberculosis	Microplate method	0	0	0	0	0	0	0	0	0	0	0	Xpert-confirmed rifampicin-sensitive TB	sputum	1
168	Male	65	2018-01-05 08:51	Human Mycobacterium Tuberculosis	Microplate method	1	1	0	1	0	0	0	0	0	0	0	Xpert-confirmed rifampicin-sensitive TB	sputum	1
169	Male	21	2018-01-05 08:55	Human Mycobacterium Tuberculosis	Microplate method	0	0	0	0	0	0	0	0	0	0	0	Xpert-confirmed rifampicin-sensitive TB	sputum	1
170	Female	15	2018-01-05 08:55	Human Mycobacterium Tuberculosis	Microplate method	1	0	0	0	0	0	0	0	0	0	0	Xpert-confirmed rifampicin-sensitive TB	sputum	1
171	Female	29	2018-01-05 08:55	Human Mycobacterium Tuberculosis	Microplate method	1	1	0	0	0	0	0	0	0	0	0	Xpert-confirmed rifampicin-sensitive TB	sputum	1
172	Male	63	2018-01-05 08:55	Human Mycobacterium Tuberculosis	Microplate method	0	0	0	0	0	0	0	0	0	0	0	Xpert-confirmed rifampicin-sensitive TB	sputum	1
173	Male	50	2018-01-05 08:55	Human Mycobacterium Tuberculosis	Microplate method	0	1	0	0	0	0	0	0	0	0	0	Xpert-confirmed rifampicin-sensitive TB	sputum	1
174	Female	79	2018-01-05 08:55	Human Mycobacterium Tuberculosis	Microplate method	1	1	1	1	1	0	1	0	1	1	0	Xpert-confirmed rifampicin-resistant TB	sputum	1
175	Female	50	2018-01-05 08:57	Human Mycobacterium Tuberculosis	Microplate method	0	0	0	0	0	0	0	0	0	0	0	Xpert-confirmed rifampicin-sensitive TB	bronchoalveolar lavage fluid	1
176	Male	58	2018-01-05 08:57	Human Mycobacterium Tuberculosis	Microplate method	0	0	0	0	0	0	0	0	1	1	0	Xpert-confirmed rifampicin-sensitive TB	bronchoalveolar lavage fluid	1
177	Female	54	2018-01-05 08:57	Human Mycobacterium Tuberculosis	Microplate method	0	0	0	0	0	0	0	0	0	0	0	Xpert-confirmed rifampicin-sensitive TB	sputum	1
178	Female	42	2018-01-05 08:58	Human Mycobacterium Tuberculosis	Microplate method	0	0	0	0	0	0	0	0	0	0	0	#N/A	bronchoalveolar lavage fluid	1
179	Male	32	2018-01-05 08:58	Human Mycobacterium Tuberculosis	Microplate method	0	0	0	0	0	0	0	0	0	0	0	#N/A	bronchoalveolar lavage fluid	1
180	Male	27	2018-01-08 08:44	Human Mycobacterium Tuberculosis	Microplate method	0	0	0	0	0	0	0	0	0	0	0	Xpert-confirmed rifampicin-sensitive TB	sputum	1
181	Male	54	2018-01-08 08:44	Human Mycobacterium Tuberculosis	Microplate method	0	0	0	0	0	0	0	0	0	0	0	#N/A	sputum	1
182	Male	18	2018-01-08 08:44	Human Mycobacterium Tuberculosis	Microplate method	0	0	0	0	0	0	0	0	0	0	0	Xpert-confirmed rifampicin-sensitive TB	sputum	1
183	Male	47	2018-01-08 08:45	Human Mycobacterium Tuberculosis	Microplate method	0	0	0	0	0	0	0	0	0	0	0	#N/A	sputum	1
184	Male	32	2018-01-08 08:45	Human Mycobacterium Tuberculosis	Microplate method	0	0	0	0	0	0	0	0	0	0	0	Xpert-confirmed rifampicin-sensitive TB	sputum	1
185	Female	47	2018-01-08 08:45	Human Mycobacterium Tuberculosis	Microplate method	0	0	0	0	0	0	0	0	0	0	0	Xpert-confirmed rifampicin-sensitive TB	sputum	1
186	Male	38	2018-01-08 08:45	Human Mycobacterium Tuberculosis	Microplate method	1	0	1	0	1	0	0	0	1	1	0	Xpert-confirmed rifampicin-resistant TB	sputum	1
187	Male	54	2018-01-08 08:48	Human Mycobacterium Tuberculosis	Microplate method	0	0	0	0	0	0	0	0	0	0	0	Xpert-confirmed rifampicin-sensitive TB	sputum	1
188	Male	59	2018-01-08 08:48	Human Mycobacterium Tuberculosis	Microplate method	0	0	0	0	0	0	0	0	0	0	0	Xpert-confirmed rifampicin-sensitive TB	other	1
189	Male	54	2018-01-08 08:49	Human Mycobacterium Tuberculosis	Microplate method	1	0	0	0	0	0	0	0	1	1	0	Xpert-confirmed rifampicin-sensitive TB	sputum	1
190	Female	27	2018-01-08 08:49	Human Mycobacterium Tuberculosis	Microplate method	1	1	0	0	0	0	0	0	1	1	0	Xpert-confirmed rifampicin-sensitive TB	sputum	1
191	Female	53	2018-01-08 08:50	Human Mycobacterium Tuberculosis	Microplate method	0	0	0	0	0	0	0	0	0	0	0	Xpert-confirmed rifampicin-sensitive TB	sputum	1
192	Female	28	2018-01-08 08:50	Human Mycobacterium Tuberculosis	Microplate method	1	1	1	0	0	0	1	0	1	1	0	Xpert-confirmed rifampicin-resistant TB	sputum	1
193	Male	22	2018-01-08 08:50	Human Mycobacterium Tuberculosis	Microplate method	0	0	0	0	0	0	0	0	0	0	0	Xpert-confirmed rifampicin-sensitive TB	bronchoalveolar lavage fluid	1
194	Female	21	2018-01-08 08:50	Human Mycobacterium Tuberculosis	Microplate method	0	0	0	0	0	0	0	0	0	0	0	Xpert-confirmed rifampicin-sensitive TB	sputum	1
195	Male	14	2018-01-08 08:55	Human Mycobacterium Tuberculosis	Microplate method	0	0	0	0	0	0	0	0	0	0	0	Xpert-confirmed rifampicin-sensitive TB	sputum	1
196	Female	27	2018-01-08 08:55	Human Mycobacterium Tuberculosis	Microplate method	1	1	0	0	0	0	0	0	1	1	0	Xpert-confirmed rifampicin-sensitive TB	bronchoalveolar lavage fluid	1
197	Female	33	2018-01-09 09:19	Human Mycobacterium Tuberculosis	Microplate method	1	0	1	0	1	0	0	0	1	1	0	#N/A	sputum	0
198	Male	2	2018-01-09 09:19	Human Mycobacterium Tuberculosis	Microplate method	0	0	0	0	0	0	0	0	0	0	0	Xpert-confirmed rifampicin-sensitive TB	other	1
199	Male	53	2018-01-09 09:20	Human Mycobacterium Tuberculosis	Microplate method	0	0	0	0	0	0	0	0	0	0	0	Xpert-confirmed rifampicin-sensitive TB	other	1
200	Male	37	2018-01-09 09:20	Human Mycobacterium Tuberculosis	Microplate method	0	0	0	0	0	0	0	0	0	0	0	Xpert-confirmed rifampicin-sensitive TB	other	1
201	Female	60	2018-01-09 09:20	Human Mycobacterium Tuberculosis	Microplate method	1	0	1	1	1	0	0	0	1	1	0	Xpert-confirmed rifampicin-resistant TB	other	1
202	Male	44	2018-01-09 09:21	Human Mycobacterium Tuberculosis	Microplate method	0	0	0	0	0	0	0	0	1	1	0	#N/A	sputum	0
203	Male	35	2018-01-09 09:21	Human Mycobacterium Tuberculosis	Microplate method	0	0	0	0	0	0	0	0	0	0	0	#N/A	sputum	1
204	Male	55	2018-01-09 09:21	Human Mycobacterium Tuberculosis	Microplate method	0	0	0	0	0	0	0	0	0	0	0	Xpert-confirmed rifampicin-sensitive TB	sputum	1
205	Female	29	2018-01-09 09:27	Human Mycobacterium Tuberculosis	Microplate method	0	0	0	0	0	0	0	0	0	0	0	Xpert-confirmed rifampicin-sensitive TB	sputum	0
206	Male	59	2018-01-09 09:27	Human Mycobacterium Tuberculosis	Microplate method	0	0	0	0	0	0	0	0	0	0	0	Xpert-confirmed rifampicin-sensitive TB	sputum	1
207	Male	45	2018-01-09 09:28	Human Mycobacterium Tuberculosis	Microplate method	0	0	0	0	0	0	0	0	0	0	0	Xpert-confirmed rifampicin-sensitive TB	sputum	1
208	Male	77	2018-01-09 09:28	Human Mycobacterium Tuberculosis	Microplate method	0	0	0	0	0	0	0	0	0	0	0	Xpert-confirmed rifampicin-sensitive TB	sputum	1
209	Male	75	2018-01-09 09:30	Human Mycobacterium Tuberculosis	Microplate method	1	0	0	0	0	0	0	0	0	0	0	Xpert-confirmed rifampicin-sensitive TB	sputum	1
210	Male	28	2018-01-09 09:31	Human Mycobacterium Tuberculosis	Microplate method	0	0	0	0	0	0	0	0	0	0	0	Xpert-confirmed rifampicin-sensitive TB	sputum	1
211	Male	47	2018-01-09 09:32	Human Mycobacterium Tuberculosis	Microplate method	0	0	0	0	0	0	0	0	0	0	0	Xpert-confirmed rifampicin-sensitive TB	sputum	1
212	Female	26	2018-01-09 09:32	Human Mycobacterium Tuberculosis	Microplate method	1	1	1	0	1	0	0	0	0	0	0	Xpert-confirmed rifampicin-resistant TB	sputum	1
213	Male	69	2018-01-09 09:32	Human Mycobacterium Tuberculosis	Microplate method	1	1	1	1	1	0	0	0	0	0	1	Xpert-confirmed rifampicin-resistant TB	sputum	1
214	Male	80	2018-01-10 09:08	Human Mycobacterium Tuberculosis	Microplate method	0	0	0	0	0	0	0	0	0	0	0	Xpert-confirmed rifampicin-sensitive TB	sputum	1
215	Female	20	2018-01-10 09:08	Human Mycobacterium Tuberculosis	Microplate method	0	0	0	0	0	0	0	0	0	0	0	Xpert-confirmed rifampicin-sensitive TB	bronchoalveolar lavage fluid	1
216	Male	20	2018-01-10 09:08	Human Mycobacterium Tuberculosis	Microplate method	0	0	0	0	0	0	0	0	0	0	0	Xpert-confirmed rifampicin-sensitive TB	sputum	1
217	Male	25	2018-01-10 09:09	Human Mycobacterium Tuberculosis	Microplate method	0	0	0	1	0	0	0	0	0	0	0	Xpert-confirmed rifampicin-sensitive TB	bronchoalveolar lavage fluid	1
218	Male	24	2018-01-10 09:09	Human Mycobacterium Tuberculosis	Microplate method	0	0	0	0	0	0	0	0	0	0	0	Xpert-confirmed rifampicin-resistant TB	bronchoalveolar lavage fluid	1
219	Male	29	2018-01-10 09:09	Human Mycobacterium Tuberculosis	Microplate method	0	0	0	0	0	0	0	0	0	0	0	#N/A	Pleural fluid	1
220	Male	47	2018-01-10 09:09	Human Mycobacterium Tuberculosis	Microplate method	0	0	0	0	0	0	0	0	0	0	0	#N/A	Pleural fluid	1
221	Male	59	2018-01-10 09:09	Human Mycobacterium Tuberculosis	Microplate method	0	0	0	0	0	0	0	0	0	0	0	#N/A	Pleural fluid	1
222	Male	59	2018-01-10 09:09	Human Mycobacterium Tuberculosis	Microplate method	0	0	0	0	0	0	0	0	0	0	0	Xpert-confirmed rifampicin-sensitive TB	bronchoalveolar lavage fluid	1
223	Male	29	2018-01-10 09:28	Human Mycobacterium Tuberculosis	Microplate method	1	0	1	0	1	0	0	0	0	1	0	Xpert-confirmed rifampicin-resistant TB	bronchoalveolar lavage fluid	1
224	Female	16	2018-01-10 09:28	Human Mycobacterium Tuberculosis	Microplate method	0	0	0	0	0	0	0	0	0	0	0	Xpert-confirmed rifampicin-sensitive TB	sputum	1
225	Male	24	2018-01-10 09:28	Human Mycobacterium Tuberculosis	Microplate method	0	0	0	0	0	0	0	0	0	0	0	#N/A	sputum	1
226	Male	47	2018-01-10 09:29	Human Mycobacterium Tuberculosis	Microplate method	1	0	1	0	0	0	0	0	0	0	0	Xpert-confirmed rifampicin-resistant TB	sputum	0
227	Male	21	2018-01-10 09:29	Human Mycobacterium Tuberculosis	Microplate method	0	0	0	0	0	0	0	0	0	0	0	#N/A	sputum	0
228	Male	27	2018-01-10 09:36	Human Mycobacterium Tuberculosis	Microplate method	0	0	0	0	0	0	0	0	0	0	0	#N/A	sputum	1
229	Male	23	2018-01-10 15:10	Human Mycobacterium Tuberculosis	Microplate method	0	0	0	0	0	0	0	0	0	0	0	#N/A	sputum	1
230	Male	21	2018-01-11 09:14	Human Mycobacterium Tuberculosis	Microplate method	0	0	0	0	0	0	0	0	0	0	0	Xpert-confirmed rifampicin-sensitive TB	bronchoalveolar lavage fluid	1
231	Male	21	2018-01-11 09:14	Human Mycobacterium Tuberculosis	Microplate method	1	0	0	0	0	0	0	0	0	0	0	Xpert-confirmed rifampicin-sensitive TB	bronchoalveolar lavage fluid	1
232	Male	20	2018-01-11 09:14	Human Mycobacterium Tuberculosis	Microplate method	1	0	0	0	0	0	0	0	0	0	0	#N/A	sputum	0
233	Female	23	2018-01-11 09:14	Human Mycobacterium Tuberculosis	Microplate method	0	0	0	0	0	0	0	0	0	0	0	Xpert-confirmed rifampicin-sensitive TB	sputum	1
234	Male	50	2018-01-11 09:14	Human Mycobacterium Tuberculosis	Microplate method	0	0	0	0	0	0	0	0	0	0	0	Xpert-confirmed rifampicin-sensitive TB	bronchoalveolar lavage fluid	1
235	Female	36	2018-01-11 09:15	Human Mycobacterium Tuberculosis	Microplate method	0	0	0	0	0	0	0	0	0	0	0	Xpert-confirmed rifampicin-sensitive TB	bronchoalveolar lavage fluid	0
236	Male	17	2018-01-11 09:15	Human Mycobacterium Tuberculosis	Microplate method	0	0	0	0	0	0	0	0	0	0	0	Xpert-confirmed rifampicin-sensitive TB	bronchoalveolar lavage fluid	1
237	Male	34	2018-01-11 09:16	Human Mycobacterium Tuberculosis	Microplate method	0	0	0	0	0	0	0	0	0	0	0	Xpert-confirmed rifampicin-sensitive TB	other	0
238	Male	34	2018-01-11 09:17	Human Mycobacterium Tuberculosis	Microplate method	0	0	0	0	0	0	0	0	0	0	0	Xpert-confirmed rifampicin-sensitive TB	sputum	0
239	Male	24	2018-01-11 09:17	Human Mycobacterium Tuberculosis	Microplate method	1	0	0	0	0	0	0	0	0	0	0	Xpert-confirmed rifampicin-sensitive TB	sputum	1
240	Female	68	2018-01-11 09:17	Human Mycobacterium Tuberculosis	Microplate method	0	0	1	0	1	0	0	0	0	0	0	Xpert-confirmed rifampicin-resistant TB	sputum	1
241	Male	63	2018-01-11 09:17	Human Mycobacterium Tuberculosis	Microplate method	0	0	0	0	0	0	0	0	0	0	0	Xpert-confirmed rifampicin-sensitive TB	sputum	0
242	Male	34	2018-01-11 09:18	Human Mycobacterium Tuberculosis	Microplate method	0	0	0	0	0	0	0	0	0	0	0	Xpert-confirmed rifampicin-sensitive TB	sputum	0
243	Female	21	2018-01-11 09:18	Human Mycobacterium Tuberculosis	Microplate method	0	0	0	0	0	0	0	0	0	0	0	#N/A	sputum	0
244	Female	25	2018-01-11 09:19	Human Mycobacterium Tuberculosis	Microplate method	0	0	0	0	0	0	0	0	0	0	0	Xpert-confirmed rifampicin-sensitive TB	sputum	0
245	Male	36	2018-01-11 10:07	Human Mycobacterium Tuberculosis	Microplate method	0	0	0	0	0	0	0	0	0	0	0	Xpert-confirmed rifampicin-sensitive TB	sputum	1
246	Female	60	2018-01-11 10:07	Human Mycobacterium Tuberculosis	Microplate method	0	0	0	0	0	0	0	0	0	0	0	#N/A	sputum	1
247	Female	24	2018-01-11 10:07	Human Mycobacterium Tuberculosis	Microplate method	0	0	0	0	0	0	0	0	0	0	0	#N/A	other	1
248	Female	25	2018-01-11 10:07	Human Mycobacterium Tuberculosis	Microplate method	0	0	0	0	0	0	0	0	0	0	0	#N/A	sputum	1
249	Male	34	2018-01-11 10:07	Human Mycobacterium Tuberculosis	Microplate method	0	0	0	0	0	0	0	0	0	0	0	#N/A	sputum	1
250	Male	45	2018-01-11 10:07	Human Mycobacterium Tuberculosis	Microplate method	1	1	1	1	0	1	1	1	1	1	0	#N/A	sputum	0
251	Female	22	2018-01-12 08:47	Human Mycobacterium Tuberculosis	Microplate method	1	0	1	1	1	0	0	0	0	0	0	Xpert-confirmed rifampicin-sensitive TB	other	1
252	Male	51	2018-01-12 08:50	Human Mycobacterium Tuberculosis	Microplate method	0	0	0	0	0	0	0	0	0	0	0	#N/A	sputum	0
253	Male	27	2018-01-12 08:55	Human Mycobacterium Tuberculosis	Microplate method	0	0	0	0	0	0	0	0	0	0	0	Xpert-confirmed rifampicin-resistant TB	sputum	0
254	Male	25	2018-01-12 08:56	Human Mycobacterium Tuberculosis	Microplate method	0	0	0	0	0	0	0	0	0	0	0	#N/A	sputum	0
255	Female	49	2018-01-12 09:01	Human Mycobacterium Tuberculosis	Microplate method	0	0	0	0	0	0	0	0	0	0	0	Xpert-confirmed rifampicin-sensitive TB	sputum	1
256	Male	54	2018-01-12 09:01	Human Mycobacterium Tuberculosis	Microplate method	1	0	0	0	0	0	0	0	1	1	0	#N/A	bronchoalveolar lavage fluid	1
257	Female	28	2018-01-12 09:01	Human Mycobacterium Tuberculosis	Microplate method	1	1	1	0	0	0	1	0	1	1	0	Xpert-confirmed rifampicin-resistant TB	bronchoalveolar lavage fluid	1
258	Female	55	2018-01-12 09:01	Human Mycobacterium Tuberculosis	Microplate method	0	0	0	0	0	0	0	0	0	0	0	Xpert-confirmed rifampicin-sensitive TB	sputum	1
259	Male	79	2018-01-12 09:01	Human Mycobacterium Tuberculosis	Microplate method	0	0	0	0	0	0	0	0	0	0	0	Xpert-confirmed rifampicin-resistant TB	sputum	1
260	Female	46	2018-01-12 09:02	Human Mycobacterium Tuberculosis	Microplate method	0	0	0	0	0	0	0	0	0	0	0	Xpert-confirmed rifampicin-sensitive TB	sputum	1
261	Male	76	2018-01-12 09:02	Human Mycobacterium Tuberculosis	Microplate method	0	0	0	0	0	0	0	0	0	0	0	Xpert-confirmed rifampicin-sensitive TB	sputum	1
262	Female	83	2018-01-13 08:47	Human Mycobacterium Tuberculosis	Microplate method	0	0	0	0	0	0	0	0	0	0	0	Xpert-confirmed rifampicin-sensitive TB	other	1
263	Male	29	2018-01-13 08:47	Human Mycobacterium Tuberculosis	Microplate method	1	0	1	0	1	0	0	0	1	1	0	Xpert-confirmed rifampicin-resistant TB	other	1
264	Female	54	2018-01-13 08:49	Human Mycobacterium Tuberculosis	Microplate method	0	0	0	0	0	0	0	0	0	0	0	Xpert-confirmed rifampicin-sensitive TB	sputum	1
265	Male	55	2018-01-13 08:49	Human Mycobacterium Tuberculosis	Microplate method	0	0	0	0	0	0	0	0	0	0	0	Xpert-confirmed rifampicin-sensitive TB	sputum	1
266	Male	35	2018-01-13 08:49	Human Mycobacterium Tuberculosis	Microplate method	0	0	0	0	0	0	0	0	0	0	0	Xpert-confirmed rifampicin-sensitive TB	sputum	1
267	Male	52	2018-01-13 08:51	Human Mycobacterium Tuberculosis	Microplate method	0	0	0	0	0	0	0	0	0	0	0	Xpert-confirmed rifampicin-sensitive TB	sputum	0
268	Male	26	2018-01-13 08:51	Human Mycobacterium Tuberculosis	Microplate method	0	1	1	0	1	0	0	0	0	0	0	Xpert-confirmed rifampicin-resistant TB	sputum	1
269	Female	25	2018-01-13 08:51	Human Mycobacterium Tuberculosis	Microplate method	0	0	1	0	0	0	0	0	0	0	0	Xpert-confirmed rifampicin-resistant TB	sputum	1
270	Female	20	2018-01-13 08:51	Human Mycobacterium Tuberculosis	Microplate method	0	0	0	0	0	0	0	0	0	0	0	Xpert-confirmed rifampicin-sensitive TB	sputum	1
271	Female	25	2018-01-13 08:51	Human Mycobacterium Tuberculosis	Microplate method	0	0	0	0	0	0	0	0	0	0	0	#N/A	sputum	0
272	Male	60	2018-01-13 08:51	Human Mycobacterium Tuberculosis	Microplate method	0	0	0	0	0	0	0	0	0	0	0	Xpert-confirmed rifampicin-sensitive TB	sputum	1
273	Male	59	2018-01-13 08:51	Human Mycobacterium Tuberculosis	Microplate method	1	1	1	1	0	1	1	1	0	1	1	Xpert-confirmed rifampicin-resistant TB	sputum	1
274	Male	15	2018-01-13 08:51	Human Mycobacterium Tuberculosis	Microplate method	0	0	0	0	0	0	0	0	0	0	0	Xpert-confirmed rifampicin-sensitive TB	sputum	1
275	Female	21	2018-01-13 08:51	Human Mycobacterium Tuberculosis	Microplate method	1	1	1	1	1	0	0	0	0	0	0	Xpert-confirmed rifampicin-sensitive TB	bronchoalveolar lavage fluid	0
276	Male	36	2018-01-13 08:52	Human Mycobacterium Tuberculosis	Microplate method	0	0	0	0	0	0	0	0	0	0	0	Xpert-confirmed rifampicin-sensitive TB	bronchoalveolar lavage fluid	1
277	Female	54	2018-01-13 08:52	Human Mycobacterium Tuberculosis	Microplate method	0	0	0	1	0	0	0	0	0	0	0	Xpert-confirmed rifampicin-sensitive TB	bronchoalveolar lavage fluid	1
278	Male	20	2018-01-13 08:53	Human Mycobacterium Tuberculosis	Microplate method	0	0	1	0	1	0	0	0	1	1	0	#N/A	sputum	0
279	Male	68	2018-01-15 08:56	Human Mycobacterium Tuberculosis	Microplate method	0	0	0	0	0	0	0	0	0	0	0	Xpert-confirmed rifampicin-sensitive TB	sputum	1
280	Male	62	2018-01-15 08:56	Human Mycobacterium Tuberculosis	Microplate method	1	1	1	1	1	1	1	1	0	1	0	#N/A	sputum	1
281	Male	46	2018-01-15 08:56	Human Mycobacterium Tuberculosis	Microplate method	0	0	0	0	0	0	0	0	0	0	0	Xpert-confirmed rifampicin-sensitive TB	sputum	1
282	Female	40	2018-01-15 08:56	Human Mycobacterium Tuberculosis	Microplate method	0	0	0	0	0	0	0	0	0	0	0	Xpert-confirmed rifampicin-sensitive TB	sputum	1
283	Male	58	2018-01-15 08:57	Human Mycobacterium Tuberculosis	Microplate method	0	0	0	0	0	0	0	0	0	0	0	Xpert-confirmed rifampicin-sensitive TB	sputum	1
284	Male	43	2018-01-15 08:58	Human Mycobacterium Tuberculosis	Microplate method	0	0	0	0	0	0	0	0	0	0	0	Xpert-confirmed rifampicin-sensitive TB	sputum	1
285	Male	46	2018-01-15 08:58	Human Mycobacterium Tuberculosis	Microplate method	0	0	0	0	0	0	0	0	0	0	0	Xpert-confirmed rifampicin-sensitive TB	sputum	1
286	Male	41	2018-01-15 08:58	Human Mycobacterium Tuberculosis	Microplate method	0	0	0	0	0	0	0	0	0	0	0	Xpert-confirmed rifampicin-sensitive TB	sputum	1
287	Male	59	2018-01-15 08:58	Human Mycobacterium Tuberculosis	Microplate method	1	0	1	1	1	0	0	0	0	0	0	Xpert-confirmed rifampicin-resistant TB	bronchoalveolar lavage fluid	1
288	Male	45	2018-01-15 09:00	Human Mycobacterium Tuberculosis	Microplate method	1	0	1	1	1	0	0	0	1	1	0	#N/A	bronchoalveolar lavage fluid	1
289	Female	31	2018-01-15 09:02	Human Mycobacterium Tuberculosis	Microplate method	0	0	0	0	0	0	0	0	0	0	0	Xpert-confirmed rifampicin-sensitive TB	bronchoalveolar lavage fluid	0
290	Male	42	2018-01-15 09:02	Human Mycobacterium Tuberculosis	Microplate method	0	0	0	0	0	0	0	0	0	0	0	Xpert-confirmed rifampicin-sensitive TB	sputum	1
291	Female	43	2018-01-15 09:07	Human Mycobacterium Tuberculosis	Microplate method	0	0	0	0	0	0	0	0	0	0	0	Xpert-confirmed rifampicin-sensitive TB	sputum	0
292	Male	18	2018-01-16 08:57	Human Mycobacterium Tuberculosis	Microplate method	0	0	0	0	0	0	0	0	0	0	0	#N/A	sputum	1
293	Female	74	2018-01-16 08:57	Human Mycobacterium Tuberculosis	Microplate method	0	0	0	0	0	0	0	0	1	1	0	Xpert-confirmed rifampicin-sensitive TB	sputum	1
294	Male	17	2018-01-16 08:58	Human Mycobacterium Tuberculosis	Microplate method	1	0	0	0	0	0	0	0	0	0	0	Xpert-confirmed rifampicin-sensitive TB	sputum	1
295	Female	62	2018-01-16 08:58	Human Mycobacterium Tuberculosis	Microplate method	0	0	0	0	0	0	0	0	0	0	0	Xpert-confirmed rifampicin-resistant TB	sputum	1
296	Female	43	2018-01-16 08:58	Human Mycobacterium Tuberculosis	Microplate method	0	0	0	0	0	0	0	0	0	0	0	Xpert-confirmed rifampicin-sensitive TB	sputum	1
297	Female	15	2018-01-16 08:59	Human Mycobacterium Tuberculosis	Microplate method	0	0	0	0	0	0	0	0	0	0	0	Xpert-confirmed rifampicin-sensitive TB	sputum	1
298	Male	76	2018-01-16 08:59	Human Mycobacterium Tuberculosis	Microplate method	0	0	0	0	0	0	0	0	0	0	0	#N/A	other	1
299	Male	57	2018-01-16 08:59	Human Mycobacterium Tuberculosis	Microplate method	0	0	0	0	0	0	0	0	0	0	0	Xpert-confirmed rifampicin-sensitive TB	sputum	1
300	Male	25	2018-01-16 09:03	Human Mycobacterium Tuberculosis	Microplate method	1	0	1	1	1	0	0	0	0	0	1	Xpert-confirmed rifampicin-resistant TB	sputum	0
301	Female	19	2018-01-17 09:07	Human Mycobacterium Tuberculosis	Microplate method	1	0	1	0	0	0	0	0	0	0	0	Xpert-confirmed rifampicin-resistant TB	sputum	1
302	Male	50	2018-01-17 09:07	Human Mycobacterium Tuberculosis	Microplate method	1	0	0	0	0	0	0	0	0	0	0	Xpert-confirmed rifampicin-resistant TB	sputum	1
303	Male	37	2018-01-17 09:07	Human Mycobacterium Tuberculosis	Microplate method	0	0	0	0	0	0	0	0	0	0	0	Xpert-confirmed rifampicin-sensitive TB	sputum	1
304	Male	43	2018-01-17 09:10	Human Mycobacterium Tuberculosis	Microplate method	0	0	0	0	0	0	0	0	0	0	0	#N/A	bronchoalveolar lavage fluid	1
305	Male	24	2018-01-17 09:10	Human Mycobacterium Tuberculosis	Microplate method	1	0	0	1	0	0	0	0	0	0	0	#N/A	bronchoalveolar lavage fluid	1
306	Male	46	2018-01-17 09:10	Human Mycobacterium Tuberculosis	Microplate method	1	0	1	1	1	0	0	0	0	0	0	Xpert-confirmed rifampicin-sensitive TB	sputum	1
307	Female	43	2018-01-17 09:10	Human Mycobacterium Tuberculosis	Microplate method	0	0	0	0	0	0	0	0	0	0	0	Xpert-confirmed rifampicin-sensitive TB	sputum	1
308	Female	43	2018-01-17 09:10	Human Mycobacterium Tuberculosis	Microplate method	0	0	0	0	0	0	0	0	0	0	0	Xpert-confirmed rifampicin-sensitive TB	bronchoalveolar lavage fluid	1
309	Male	17	2018-01-17 09:11	Human Mycobacterium Tuberculosis	Microplate method	1	0	0	0	0	0	0	0	0	0	0	Xpert-confirmed rifampicin-sensitive TB	other	1
310	Female	19	2018-01-17 09:11	Human Mycobacterium Tuberculosis	Microplate method	1	0	1	1	0	0	0	0	0	0	0	Xpert-confirmed rifampicin-resistant TB	other	1
311	Male	30	2018-01-17 09:12	Human Mycobacterium Tuberculosis	Microplate method	0	0	0	0	0	0	0	0	0	0	0	Xpert-confirmed rifampicin-sensitive TB	sputum	0
312	Female	43	2018-01-17 13:57	Human Mycobacterium Tuberculosis	Microplate method	0	0	0	0	0	0	0	0	0	0	0	Xpert-confirmed rifampicin-sensitive TB	bronchoalveolar lavage fluid	1
313	Male	50	2018-01-17 13:59	Human Mycobacterium Tuberculosis	Microplate method	0	0	0	0	0	0	0	0	0	0	0	Xpert-confirmed rifampicin-sensitive TB	sputum	1
314	Female	29	2018-01-17 13:59	Human Mycobacterium Tuberculosis	Microplate method	0	0	0	0	0	0	0	0	0	0	0	Xpert-confirmed rifampicin-sensitive TB	sputum	1
315	Male	30	2018-01-17 14:00	Human Mycobacterium Tuberculosis	Microplate method	0	0	0	0	0	0	0	0	0	0	0	Xpert-confirmed rifampicin-sensitive TB	sputum	1
316	Male	26	2018-01-17 14:03	Human Mycobacterium Tuberculosis	Microplate method	0	0	0	0	0	0	0	0	0	0	0	Xpert-confirmed rifampicin-sensitive TB	bronchoalveolar lavage fluid	1
317	Male	54	2018-01-17 14:03	Human Mycobacterium Tuberculosis	Microplate method	0	0	0	0	0	0	0	0	0	0	0	Xpert-confirmed rifampicin-sensitive TB	other	1
318	Female	16	2018-01-17 14:04	Human Mycobacterium Tuberculosis	Microplate method	0	0	0	0	0	0	0	0	0	0	0	Xpert-confirmed rifampicin-sensitive TB	sputum	1
319	Male	47	2018-01-17 14:05	Human Mycobacterium Tuberculosis	Microplate method	0	1	0	0	0	0	0	0	0	0	0	Xpert-confirmed rifampicin-sensitive TB	other	1
320	Female	17	2018-01-17 14:05	Human Mycobacterium Tuberculosis	Microplate method	1	1	1	0	1	0	0	0	1	1	1	#N/A	sputum	1
321	Male	62	2018-01-17 14:05	Human Mycobacterium Tuberculosis	Microplate method	0	0	0	0	0	0	0	0	0	0	0	Xpert-confirmed rifampicin-sensitive TB	sputum	1
322	Female	67	2018-01-17 14:05	Human Mycobacterium Tuberculosis	Microplate method	0	0	0	0	0	0	0	0	0	0	0	Xpert-confirmed rifampicin-sensitive TB	other	1
323	Male	64	2018-01-17 14:07	Human Mycobacterium Tuberculosis	Microplate method	0	0	0	0	0	0	0	0	0	0	0	Xpert-confirmed rifampicin-sensitive TB	sputum	0
324	Male	54	2018-01-18 08:56	Human Mycobacterium Tuberculosis	Microplate method	1	1	1	0	1	0	0	0	1	1	0	Xpert-confirmed rifampicin-resistant TB	sputum	0
325	Female	14	2018-01-18 08:59	Human Mycobacterium Tuberculosis	Microplate method	0	0	0	0	0	0	0	0	0	0	0	#N/A	bronchoalveolar lavage fluid	1
326	Male	51	2018-01-18 09:00	Human Mycobacterium Tuberculosis	Microplate method	0	0	0	0	0	0	0	0	1	1	0	Xpert-confirmed rifampicin-sensitive TB	bronchoalveolar lavage fluid	1
327	Male	28	2018-01-18 09:00	Human Mycobacterium Tuberculosis	Microplate method	0	0	0	0	0	0	0	0	0	0	0	Xpert-confirmed rifampicin-sensitive TB	bronchoalveolar lavage fluid	1
328	Female	53	2018-01-18 09:00	Human Mycobacterium Tuberculosis	Microplate method	0	0	0	0	0	0	0	0	0	0	0	#N/A	bronchoalveolar lavage fluid	1
329	Male	81	2018-01-18 09:00	Human Mycobacterium Tuberculosis	Microplate method	0	0	0	0	0	0	0	0	0	0	0	Xpert-confirmed rifampicin-sensitive TB	sputum	1
330	Female	42	2018-01-18 09:01	Human Mycobacterium Tuberculosis	Microplate method	1	1	1	0	0	1	0	0	1	0	0	Xpert-confirmed rifampicin-sensitive TB	other	1
331	Female	30	2018-01-18 14:52	Human Mycobacterium Tuberculosis	Microplate method	0	0	0	0	0	0	0	0	0	0	0	Xpert-confirmed rifampicin-sensitive TB	sputum	1
332	Female	26	2018-01-18 14:52	Human Mycobacterium Tuberculosis	Microplate method	0	0	0	0	0	0	0	0	0	0	0	Xpert-confirmed rifampicin-sensitive TB	sputum	1
333	Male	55	2018-01-18 14:52	Human Mycobacterium Tuberculosis	Microplate method	0	0	0	0	0	0	0	0	0	0	0	Xpert-confirmed rifampicin-sensitive TB	sputum	1
334	Female	41	2018-01-18 14:52	Human Mycobacterium Tuberculosis	Microplate method	1	0	1	1	1	0	1	0	1	1	0	Xpert-confirmed rifampicin-resistant TB	sputum	1
335	Male	20	2018-01-18 14:53	Human Mycobacterium Tuberculosis	Microplate method	0	0	0	0	0	0	0	0	0	0	0	Xpert-confirmed rifampicin-sensitive TB	sputum	1
336	Female	72	2018-01-18 14:54	Human Mycobacterium Tuberculosis	Microplate method	0	0	0	0	0	0	0	0	1	1	0	Xpert-confirmed rifampicin-sensitive TB	sputum	1
337	Male	20	2018-01-18 14:54	Human Mycobacterium Tuberculosis	Microplate method	0	0	0	0	0	0	0	0	0	0	0	#N/A	Pleural fluid	1
338	Male	42	2018-01-18 14:54	Human Mycobacterium Tuberculosis	Microplate method	1	0	1	0	0	0	0	0	0	0	1	Xpert-confirmed rifampicin-resistant TB	sputum	1
339	Female	17	2018-01-18 14:55	Human Mycobacterium Tuberculosis	Microplate method	1	1	1	1	1	0	0	0	1	1	1	#N/A	bronchoalveolar lavage fluid	1
340	Female	29	2018-01-18 14:55	Human Mycobacterium Tuberculosis	Microplate method	0	0	0	0	0	0	0	0	0	0	0	Xpert-confirmed rifampicin-sensitive TB	bronchoalveolar lavage fluid	1
341	Female	16	2018-01-18 14:55	Human Mycobacterium Tuberculosis	Microplate method	0	0	0	0	0	0	0	0	0	0	0	Xpert-confirmed rifampicin-sensitive TB	bronchoalveolar lavage fluid	1
342	Female	53	2018-01-19 08:54	Human Mycobacterium Tuberculosis	Microplate method	0	0	0	0	0	0	0	0	0	0	0	Xpert-confirmed rifampicin-sensitive TB	bronchoalveolar lavage fluid	1
343	Female	29	2018-01-19 08:55	Human Mycobacterium Tuberculosis	Microplate method	0	0	0	0	0	0	0	0	0	0	0	Xpert-confirmed rifampicin-sensitive TB	sputum	1
344	Male	79	2018-01-19 08:55	Human Mycobacterium Tuberculosis	Microplate method	0	0	0	0	0	0	0	0	0	0	0	Xpert-confirmed rifampicin-sensitive TB	sputum	1
345	Male	51	2018-01-19 08:55	Human Mycobacterium Tuberculosis	Microplate method	0	0	1	0	1	0	0	0	0	0	0	Xpert-confirmed rifampicin-resistant TB	sputum	1
346	Male	20	2018-01-19 14:18	Human Mycobacterium Tuberculosis	Microplate method	1	1	1	1	1	0	0	0	1	1	0	Xpert-confirmed rifampicin-sensitive TB	sputum	0
347	Female	84	2018-01-22 09:05	Human Mycobacterium Tuberculosis	Microplate method	0	0	0	0	0	0	0	0	0	0	0	Xpert-confirmed rifampicin-sensitive TB	sputum	1
348	Male	29	2018-01-22 09:08	Human Mycobacterium Tuberculosis	Microplate method	0	0	0	0	0	0	0	0	0	0	0	Xpert-confirmed rifampicin-sensitive TB	bronchoalveolar lavage fluid	0
349	Female	22	2018-01-22 09:08	Human Mycobacterium Tuberculosis	Microplate method	0	0	0	0	0	0	0	0	0	0	0	Xpert-confirmed rifampicin-sensitive TB	sputum	1
350	Male	73	2018-01-22 09:10	Human Mycobacterium Tuberculosis	Microplate method	0	0	0	0	0	0	0	0	0	0	0	Xpert-confirmed rifampicin-sensitive TB	sputum	1
351	Male	59	2018-01-22 09:10	Human Mycobacterium Tuberculosis	Microplate method	0	0	0	0	0	0	0	0	0	0	0	Xpert-confirmed rifampicin-sensitive TB	sputum	1
352	Male	67	2018-01-22 10:59	Human Mycobacterium Tuberculosis	Microplate method	0	0	0	0	0	0	0	0	0	0	0	Xpert-confirmed rifampicin-sensitive TB	sputum	0
353	Male	30	2018-01-22 11:00	Human Mycobacterium Tuberculosis	Microplate method	0	0	0	0	0	0	0	0	0	0	0	Xpert-confirmed rifampicin-sensitive TB	sputum	1
354	Male	48	2018-01-22 11:00	Human Mycobacterium Tuberculosis	Microplate method	0	0	0	0	0	0	0	0	0	0	0	Xpert-confirmed rifampicin-sensitive TB	sputum	1
355	Female	22	2018-01-22 11:00	Human Mycobacterium Tuberculosis	Microplate method	0	0	0	0	0	0	0	0	0	0	0	Xpert-confirmed rifampicin-sensitive TB	sputum	1
356	Male	46	2018-01-22 11:01	Human Mycobacterium Tuberculosis	Microplate method	0	0	0	0	0	0	0	0	0	0	0	#N/A	sputum	0
357	Female	49	2018-01-22 11:08	Human Mycobacterium Tuberculosis	Microplate method	0	0	0	0	0	0	0	0	0	0	0	Xpert-confirmed rifampicin-sensitive TB	bronchoalveolar lavage fluid	1
358	Female	32	2018-01-22 11:09	Human Mycobacterium Tuberculosis	Microplate method	0	0	0	0	0	0	0	0	0	0	0	Xpert-confirmed rifampicin-sensitive TB	other	1
359	Male	68	2018-01-22 11:09	Human Mycobacterium Tuberculosis	Microplate method	0	0	0	0	0	0	0	0	0	0	0	Xpert-confirmed rifampicin-sensitive TB	sputum	1
360	Female	45	2018-01-22 11:13	Human Mycobacterium Tuberculosis	Microplate method	1	1	0	0	0	0	0	0	0	0	0	#N/A	sputum	0
361	Female	14	2018-01-22 11:22	Human Mycobacterium Tuberculosis	Microplate method	0	0	0	0	0	0	0	0	0	0	0	Xpert-confirmed rifampicin-sensitive TB	sputum	1
362	Male	80	2018-01-23 08:50	Human Mycobacterium Tuberculosis	Microplate method	0	0	0	0	0	0	0	0	0	0	0	Xpert-confirmed rifampicin-sensitive TB	sputum	1
363	Female	31	2018-01-23 08:50	Human Mycobacterium Tuberculosis	Microplate method	1	1	1	1	0	0	0	0	0	1	0	Xpert-confirmed rifampicin-resistant TB	bronchoalveolar lavage fluid	0
364	Male	23	2018-01-23 08:51	Human Mycobacterium Tuberculosis	Microplate method	0	0	0	0	0	0	0	0	0	0	0	#N/A	sputum	0
365	Male	78	2018-01-23 08:51	Human Mycobacterium Tuberculosis	Microplate method	0	0	0	0	0	0	0	0	0	0	0	Xpert-confirmed rifampicin-sensitive TB	sputum	1
366	Male	45	2018-01-23 08:52	Human Mycobacterium Tuberculosis	Microplate method	0	0	0	0	0	0	0	0	0	0	0	Xpert-confirmed rifampicin-sensitive TB	sputum	1
367	Male	20	2018-01-23 08:52	Human Mycobacterium Tuberculosis	Microplate method	0	0	0	0	0	0	0	0	0	0	0	#N/A	sputum	0
368	Male	43	2018-01-23 08:52	Human Mycobacterium Tuberculosis	Microplate method	0	0	0	0	0	0	0	0	0	0	0	Xpert-confirmed rifampicin-sensitive TB	sputum	1
369	Male	36	2018-01-23 08:52	Human Mycobacterium Tuberculosis	Microplate method	0	0	0	0	0	0	0	0	0	0	0	#N/A	sputum	1
370	Female	20	2018-01-23 08:53	Human Mycobacterium Tuberculosis	Microplate method	0	0	0	0	0	0	0	0	0	0	0	Xpert-confirmed rifampicin-sensitive TB	other	1
371	Female	22	2018-01-24 08:47	Human Mycobacterium Tuberculosis	Microplate method	1	1	1	1	1	0	0	0	0	1	0	Xpert-confirmed rifampicin-resistant TB	sputum	0
372	Male	35	2018-01-24 08:47	Human Mycobacterium Tuberculosis	Microplate method	0	0	0	0	0	0	0	0	0	0	0	#N/A	sputum	0
373	Female	39	2018-01-24 08:52	Human Mycobacterium Tuberculosis	Microplate method	0	0	0	0	0	0	0	0	0	0	0	Xpert-confirmed rifampicin-sensitive TB	sputum	1
374	Male	46	2018-01-24 08:52	Human Mycobacterium Tuberculosis	Microplate method	0	0	0	0	0	0	0	0	0	0	0	Xpert-confirmed rifampicin-sensitive TB	bronchoalveolar lavage fluid	1
375	Male	50	2018-01-24 08:52	Human Mycobacterium Tuberculosis	Microplate method	0	0	0	1	0	0	0	0	0	0	0	#N/A	sputum	1
376	Male	60	2018-01-24 08:52	Human Mycobacterium Tuberculosis	Microplate method	0	0	0	0	0	0	0	0	0	0	0	Xpert-confirmed rifampicin-sensitive TB	sputum	1
377	Male	64	2018-01-24 08:52	Human Mycobacterium Tuberculosis	Microplate method	0	0	0	0	0	0	0	0	0	0	0	Xpert-confirmed rifampicin-sensitive TB	sputum	1
378	Male	48	2018-01-24 08:52	Human Mycobacterium Tuberculosis	Microplate method	0	0	0	0	0	0	0	0	0	0	0	Xpert-confirmed rifampicin-sensitive TB	sputum	1
379	Female	51	2018-01-24 08:52	Human Mycobacterium Tuberculosis	Microplate method	0	0	0	0	0	0	0	0	0	0	0	Xpert-confirmed rifampicin-sensitive TB	sputum	0
380	Male	42	2018-01-24 08:54	Human Mycobacterium Tuberculosis	Microplate method	0	0	0	0	0	0	0	0	0	0	0	Xpert-confirmed rifampicin-sensitive TB	sputum	1
381	Male	60	2018-01-24 08:54	Human Mycobacterium Tuberculosis	Microplate method	0	0	0	0	0	0	0	0	0	0	0	Xpert-confirmed rifampicin-sensitive TB	sputum	1
382	Female	23	2018-01-24 08:54	Human Mycobacterium Tuberculosis	Microplate method	0	0	0	0	0	0	0	0	0	0	0	Xpert-confirmed rifampicin-sensitive TB	sputum	1
383	Male	51	2018-01-24 09:01	Human Mycobacterium Tuberculosis	Microplate method	0	0	1	0	1	0	0	0	0	0	0	Xpert-confirmed rifampicin-resistant TB	bronchoalveolar lavage fluid	1
384	Female	30	2018-01-24 09:02	Human Mycobacterium Tuberculosis	Microplate method	0	0	0	0	0	0	0	0	0	0	0	Xpert-confirmed rifampicin-sensitive TB	bronchoalveolar lavage fluid	1
385	Female	15	2018-01-24 09:02	Human Mycobacterium Tuberculosis	Microplate method	0	0	0	0	0	0	0	0	0	0	0	Xpert-confirmed rifampicin-sensitive TB	bronchoalveolar lavage fluid	1
386	Female	35	2018-01-24 09:02	Human Mycobacterium Tuberculosis	Microplate method	0	0	0	0	0	0	0	0	0	0	0	Xpert-confirmed rifampicin-sensitive TB	bronchoalveolar lavage fluid	1
387	Female	36	2018-01-24 09:02	Human Mycobacterium Tuberculosis	Microplate method	0	0	0	0	0	0	0	0	0	0	0	Xpert-confirmed rifampicin-sensitive TB	bronchoalveolar lavage fluid	0
388	Female	41	2018-01-24 09:02	Human Mycobacterium Tuberculosis	Microplate method	1	0	1	1	1	0	1	0	1	1	0	#N/A	bronchoalveolar lavage fluid	1
389	Male	58	2018-01-24 09:05	Human Mycobacterium Tuberculosis	Microplate method	0	0	0	0	0	0	0	0	0	0	0	Xpert-confirmed rifampicin-sensitive TB	sputum	1
390	Female	70	2018-01-24 14:11	Human Mycobacterium Tuberculosis	Microplate method	1	1	1	1	1	0	0	0	1	1	0	Xpert-confirmed rifampicin-sensitive TB	sputum	1
391	Female	23	2018-01-24 14:11	Human Mycobacterium Tuberculosis	Microplate method	0	0	0	0	0	0	0	0	0	0	0	Xpert-confirmed rifampicin-sensitive TB	sputum	1
392	Male	54	2018-01-24 14:11	Human Mycobacterium Tuberculosis	Microplate method	0	0	0	0	0	0	0	0	0	0	0	Xpert-confirmed rifampicin-sensitive TB	sputum	1
393	Male	65	2018-01-24 14:11	Human Mycobacterium Tuberculosis	Microplate method	1	1	1	0	0	0	0	0	0	1	0	Xpert-confirmed rifampicin-resistant TB	sputum	1
394	Male	52	2018-01-24 14:13	Human Mycobacterium Tuberculosis	Microplate method	0	0	0	0	0	0	0	0	0	0	0	Xpert-confirmed rifampicin-sensitive TB	sputum	0
395	Male	7	2018-01-24 14:13	Human Mycobacterium Tuberculosis	Microplate method	0	0	0	0	0	0	0	0	0	0	0	Xpert-confirmed rifampicin-sensitive TB	sputum	1
396	Male	40	2018-01-24 14:13	Human Mycobacterium Tuberculosis	Microplate method	1	1	0	0	0	0	0	0	0	1	0	#N/A	sputum	1
397	Male	65	2018-01-24 14:13	Human Mycobacterium Tuberculosis	Microplate method	0	0	0	0	0	0	0	0	0	0	0	Xpert-confirmed rifampicin-sensitive TB	sputum	1
398	Female	27	2018-01-24 14:20	Human Mycobacterium Tuberculosis	Microplate method	0	0	0	0	0	0	0	0	1	1	0	Xpert-confirmed rifampicin-sensitive TB	other	1
399	Female	18	2018-01-24 14:20	Human Mycobacterium Tuberculosis	Microplate method	0	0	0	0	0	0	0	0	0	0	0	Xpert-confirmed rifampicin-sensitive TB	bronchoalveolar lavage fluid	1
400	Male	78	2018-01-24 14:22	Human Mycobacterium Tuberculosis	Microplate method	0	0	0	0	0	0	0	0	0	0	0	Xpert-confirmed rifampicin-sensitive TB	sputum	0
401	Male	57	2018-01-25 08:39	Human Mycobacterium Tuberculosis	Microplate method	0	0	0	0	0	0	0	0	0	0	0	Xpert-confirmed rifampicin-sensitive TB	bronchoalveolar lavage fluid	1
402	Female	21	2018-01-25 08:43	Human Mycobacterium Tuberculosis	Microplate method	0	0	0	0	0	0	0	0	0	0	0	#N/A	sputum	0
403	Female	49	2018-01-25 08:43	Human Mycobacterium Tuberculosis	Microplate method	0	0	0	0	0	0	0	0	0	0	0	Xpert-confirmed rifampicin-resistant TB	sputum	0
404	Female	77	2018-01-26 08:50	Human Mycobacterium Tuberculosis	Microplate method	0	0	0	0	0	0	0	0	0	0	0	Xpert-confirmed rifampicin-sensitive TB	sputum	1
405	Male	29	2018-01-26 08:50	Human Mycobacterium Tuberculosis	Microplate method	0	0	0	0	0	0	0	0	0	0	0	Xpert-confirmed rifampicin-sensitive TB	sputum	1
406	Male	48	2018-01-26 08:52	Human Mycobacterium Tuberculosis	Microplate method	0	0	0	0	0	0	0	0	0	0	0	Xpert-confirmed rifampicin-sensitive TB	sputum	1
407	Male	28	2018-01-26 09:00	Human Mycobacterium Tuberculosis	Microplate method	0	0	0	0	0	0	0	0	0	0	0	Xpert-confirmed rifampicin-sensitive TB	sputum	1
408	Male	51	2018-01-26 09:00	Human Mycobacterium Tuberculosis	Microplate method	0	0	0	0	0	0	0	0	0	0	0	Xpert-confirmed rifampicin-sensitive TB	sputum	1
409	Male	48	2018-01-26 09:01	Human Mycobacterium Tuberculosis	Microplate method	0	0	0	0	0	0	0	0	0	0	0	Xpert-confirmed rifampicin-sensitive TB	bronchoalveolar lavage fluid	1
410	Male	23	2018-01-26 09:01	Human Mycobacterium Tuberculosis	Microplate method	0	0	0	0	0	0	0	0	0	0	0	#N/A	bronchoalveolar lavage fluid	1
411	Female	40	2018-01-26 09:02	Human Mycobacterium Tuberculosis	Microplate method	0	0	0	0	0	0	0	0	0	0	0	Xpert-confirmed rifampicin-sensitive TB	bronchoalveolar lavage fluid	1
412	Male	49	2018-01-26 09:03	Human Mycobacterium Tuberculosis	Microplate method	0	0	0	0	0	0	0	0	0	0	0	Xpert-confirmed rifampicin-sensitive TB	sputum	0
413	Male	32	2018-01-26 09:05	Human Mycobacterium Tuberculosis	Microplate method	0	0	0	0	0	0	0	0	0	0	0	#N/A	other	0
414	Female	22	2018-01-26 09:06	Human Mycobacterium Tuberculosis	Microplate method	1	0	1	1	1	0	0	0	0	0	0	Xpert-confirmed rifampicin-resistant TB	sputum	1
415	Male	41	2018-01-26 09:07	Human Mycobacterium Tuberculosis	Microplate method	0	0	0	0	0	0	0	0	0	0	0	#N/A	other	0
416	Male	66	2018-01-26 09:08	Human Mycobacterium Tuberculosis	Microplate method	0	0	0	0	0	0	0	0	0	0	0	Xpert-confirmed rifampicin-sensitive TB	sputum	0
417	Female	22	2018-01-26 09:09	Human Mycobacterium Tuberculosis	Microplate method	0	0	0	0	0	0	0	0	0	0	0	Xpert-confirmed rifampicin-sensitive TB	other	1
418	Female	6	2018-01-26 09:09	Human Mycobacterium Tuberculosis	Microplate method	0	0	0	0	0	0	0	0	0	0	0	Xpert-confirmed rifampicin-sensitive TB	other	1
419	Female	45	2018-01-28 09:09	Human Mycobacterium Tuberculosis	Microplate method	0	0	0	0	0	0	0	0	0	0	0	Xpert-confirmed rifampicin-sensitive TB	sputum	1
420	Male	18	2018-01-28 09:09	Human Mycobacterium Tuberculosis	Microplate method	0	0	0	0	0	0	0	0	0	0	0	Xpert-confirmed rifampicin-sensitive TB	sputum	1
421	Female	16	2018-01-28 09:10	Human Mycobacterium Tuberculosis	Microplate method	0	0	0	0	0	0	0	0	0	0	0	Xpert-confirmed rifampicin-sensitive TB	sputum	1
422	Male	19	2018-01-28 09:10	Human Mycobacterium Tuberculosis	Microplate method	1	1	1	0	0	0	0	0	0	0	0	#N/A	sputum	1
423	Male	54	2018-01-28 09:10	Human Mycobacterium Tuberculosis	Microplate method	1	1	0	0	0	0	0	0	0	0	0	Xpert-confirmed rifampicin-sensitive TB	sputum	1
424	Female	87	2018-01-28 09:10	Human Mycobacterium Tuberculosis	Microplate method	0	0	0	0	0	0	0	0	0	0	0	Xpert-confirmed rifampicin-sensitive TB	sputum	1
425	Male	61	2018-01-28 09:10	Human Mycobacterium Tuberculosis	Microplate method	0	0	0	0	0	0	0	0	0	0	0	Xpert-confirmed rifampicin-sensitive TB	sputum	1
426	Male	21	2018-01-28 09:12	Human Mycobacterium Tuberculosis	Microplate method	0	0	0	0	0	0	0	0	0	0	0	Xpert-confirmed rifampicin-sensitive TB	bronchoalveolar lavage fluid	1
427	Female	18	2018-01-28 09:13	Human Mycobacterium Tuberculosis	Microplate method	0	0	0	0	0	0	0	0	0	0	0	Xpert-confirmed rifampicin-sensitive TB	other	1
428	Male	54	2018-01-28 09:15	Human Mycobacterium Tuberculosis	Microplate method	0	0	0	0	0	0	0	0	0	0	0	Xpert-confirmed rifampicin-sensitive TB	sputum	1
429	Male	11	2018-01-28 09:16	Human Mycobacterium Tuberculosis	Microplate method	0	0	0	0	0	0	0	0	0	0	0	Xpert-confirmed rifampicin-sensitive TB	other	1
430	Male	55	2018-01-28 09:16	Human Mycobacterium Tuberculosis	Microplate method	0	0	0	0	0	0	0	0	0	0	0	#N/A	Pleural fluid	1
431	Female	29	2018-01-28 09:16	Human Mycobacterium Tuberculosis	Microplate method	0	0	0	0	0	0	0	0	0	0	0	#N/A	Pleural fluid	1
432	Female	19	2018-01-29 09:03	Human Mycobacterium Tuberculosis	Microplate method	0	0	0	0	0	0	0	0	0	0	0	#N/A	sputum	1
433	Male	19	2018-01-29 09:03	Human Mycobacterium Tuberculosis	Microplate method	0	0	0	0	0	0	0	0	0	0	0	Xpert-confirmed rifampicin-sensitive TB	sputum	1
434	Male	62	2018-01-29 09:04	Human Mycobacterium Tuberculosis	Microplate method	0	0	0	0	0	0	0	0	0	0	0	Xpert-confirmed rifampicin-sensitive TB	sputum	1
435	Male	56	2018-01-29 09:04	Human Mycobacterium Tuberculosis	Microplate method	1	1	1	0	1	0	0	0	0	1	0	Xpert-confirmed rifampicin-resistant TB	sputum	1
436	Male	36	2018-01-29 09:04	Human Mycobacterium Tuberculosis	Microplate method	1	1	1	1	1	0	0	0	1	1	0	Xpert-confirmed rifampicin-sensitive TB	sputum	0
437	Male	40	2018-01-29 09:05	Human Mycobacterium Tuberculosis	Microplate method	0	0	1	0	1	0	0	0	0	0	0	Xpert-confirmed rifampicin-sensitive TB	other	1
438	Male	74	2018-01-29 09:05	Human Mycobacterium Tuberculosis	Microplate method	0	0	0	0	0	1	0	0	0	1	0	Xpert-confirmed rifampicin-sensitive TB	sputum	1
439	Female	17	2018-01-29 09:05	Human Mycobacterium Tuberculosis	Microplate method	1	1	1	1	0	0	0	0	1	1	0	Xpert-confirmed rifampicin-resistant TB	sputum	1
440	Female	14	2018-01-29 09:05	Human Mycobacterium Tuberculosis	Microplate method	0	0	0	0	0	0	0	0	0	0	0	Xpert-confirmed rifampicin-sensitive TB	sputum	1
441	Male	59	2018-01-29 09:06	Human Mycobacterium Tuberculosis	Microplate method	0	0	0	0	0	0	0	0	0	0	0	Xpert-confirmed rifampicin-sensitive TB	sputum	0
442	Male	42	2018-01-29 09:07	Human Mycobacterium Tuberculosis	Microplate method	0	0	0	0	0	0	0	0	0	0	0	Xpert-confirmed rifampicin-sensitive TB	sputum	0
443	Male	15	2018-01-29 09:07	Human Mycobacterium Tuberculosis	Microplate method	0	0	0	0	0	0	0	0	0	0	0	Xpert-confirmed rifampicin-sensitive TB	sputum	0
444	Male	20	2018-01-29 09:09	Human Mycobacterium Tuberculosis	Microplate method	0	0	0	0	0	0	0	0	0	0	0	Xpert-confirmed rifampicin-sensitive TB	sputum	0
445	Female	53	2018-01-30 08:58	Human Mycobacterium Tuberculosis	Microplate method	0	0	0	0	0	0	0	0	0	0	0	Xpert-confirmed rifampicin-sensitive TB	sputum	1
446	Male	18	2018-01-30 08:58	Human Mycobacterium Tuberculosis	Microplate method	0	0	0	0	0	0	0	0	1	1	0	Xpert-confirmed rifampicin-sensitive TB	sputum	1
447	Male	53	2018-01-30 08:58	Human Mycobacterium Tuberculosis	Microplate method	0	0	0	0	0	0	0	0	0	0	0	Xpert-confirmed rifampicin-sensitive TB	sputum	1
448	Female	41	2018-01-30 08:59	Human Mycobacterium Tuberculosis	Microplate method	0	0	0	0	0	0	0	0	0	0	0	Xpert-confirmed rifampicin-sensitive TB	sputum	1
449	Male	22	2018-01-30 08:59	Human Mycobacterium Tuberculosis	Microplate method	1	1	1	0	1	0	0	0	0	0	0	Xpert-confirmed rifampicin-resistant TB	sputum	1
450	Female	10	2018-01-30 08:59	Human Mycobacterium Tuberculosis	Microplate method	0	0	0	0	0	0	0	0	0	0	0	#N/A	Pleural fluid	1
451	Male	60	2018-01-30 08:59	Human Mycobacterium Tuberculosis	Microplate method	0	0	0	0	0	0	0	0	0	0	0	Xpert-confirmed rifampicin-sensitive TB	sputum	1
452	Female	17	2018-01-30 09:00	Human Mycobacterium Tuberculosis	Microplate method	0	0	0	0	0	0	0	0	0	0	0	Xpert-confirmed rifampicin-resistant TB	sputum	0
453	Male	21	2018-01-30 09:01	Human Mycobacterium Tuberculosis	Microplate method	0	0	0	0	0	0	0	0	0	0	0	Xpert-confirmed rifampicin-sensitive TB	sputum	0
454	Male	69	2018-01-30 09:01	Human Mycobacterium Tuberculosis	Microplate method	0	0	0	0	0	0	0	0	0	0	0	Xpert-confirmed rifampicin-sensitive TB	sputum	0
455	Male	56	2018-01-30 09:21	Human Mycobacterium Tuberculosis	Microplate method	0	0	0	0	0	0	0	0	0	0	0	#N/A	Pleural fluid	1
456	Male	61	2018-01-30 09:21	Human Mycobacterium Tuberculosis	Microplate method	0	0	0	0	0	0	0	0	0	0	0	Xpert-confirmed rifampicin-sensitive TB	other	1
457	Male	19	2018-01-31 08:52	Human Mycobacterium Tuberculosis	Microplate method	0	0	0	0	0	0	0	0	0	0	0	Xpert-confirmed rifampicin-sensitive TB	sputum	1
458	Female	28	2018-01-31 08:52	Human Mycobacterium Tuberculosis	Microplate method	0	0	0	0	0	0	0	0	0	0	0	Xpert-confirmed rifampicin-sensitive TB	sputum	1
459	Male	26	2018-01-31 08:52	Human Mycobacterium Tuberculosis	Microplate method	0	0	0	0	0	0	0	0	0	0	0	Xpert-confirmed rifampicin-sensitive TB	sputum	1
460	Male	44	2018-01-31 08:52	Human Mycobacterium Tuberculosis	Microplate method	1	0	1	1	1	0	0	0	0	0	0	Xpert-confirmed rifampicin-sensitive TB	sputum	1
461	Male	17	2018-01-31 08:52	Human Mycobacterium Tuberculosis	Microplate method	0	0	0	0	0	0	0	0	0	0	0	#N/A	sputum	1
462	Male	51	2018-01-31 08:52	Human Mycobacterium Tuberculosis	Microplate method	1	0	0	0	0	0	0	0	0	0	0	Xpert-confirmed rifampicin-sensitive TB	other	1
463	Male	18	2018-01-31 08:53	Human Mycobacterium Tuberculosis	Microplate method	0	0	0	0	0	0	0	0	0	0	0	Xpert-confirmed rifampicin-sensitive TB	sputum	1
464	Male	59	2018-01-31 08:56	Human Mycobacterium Tuberculosis	Microplate method	0	0	0	0	0	0	0	0	0	0	0	Xpert-confirmed rifampicin-sensitive TB	sputum	1
465	Male	32	2018-01-31 08:56	Human Mycobacterium Tuberculosis	Microplate method	0	0	0	0	0	0	0	0	0	0	0	#N/A	sputum	0
466	Male	24	2018-01-31 08:56	Human Mycobacterium Tuberculosis	Microplate method	0	0	1	0	1	0	0	0	0	0	0	Xpert-confirmed rifampicin-resistant TB	sputum	1
467	Female	24	2018-01-31 08:56	Human Mycobacterium Tuberculosis	Microplate method	0	0	0	0	0	0	0	0	0	0	0	Xpert-confirmed rifampicin-sensitive TB	sputum	1
468	Male	47	2018-01-31 08:56	Human Mycobacterium Tuberculosis	Microplate method	0	0	0	0	0	0	0	0	0	0	0	Xpert-confirmed rifampicin-sensitive TB	sputum	1
469	Male	59	2018-01-31 08:57	Human Mycobacterium Tuberculosis	Microplate method	0	0	0	0	0	0	0	0	0	0	0	Xpert-confirmed rifampicin-sensitive TB	sputum	0
470	Female	22	2018-01-31 08:57	Human Mycobacterium Tuberculosis	Microplate method	0	0	0	0	0	0	0	0	0	0	0	#N/A	sputum	0
471	Female	54	2018-01-31 08:59	Human Mycobacterium Tuberculosis	Microplate method	0	0	0	0	0	0	0	0	0	0	0	#N/A	Pleural fluid	1
472	Male	63	2018-01-31 09:00	Human Mycobacterium Tuberculosis	Microplate method	0	0	0	0	0	0	0	0	0	0	0	Xpert-confirmed rifampicin-sensitive TB	bronchoalveolar lavage fluid	1
473	Female	27	2018-01-31 09:00	Human Mycobacterium Tuberculosis	Microplate method	0	0	0	0	0	0	0	0	0	0	0	Xpert-confirmed rifampicin-sensitive TB	bronchoalveolar lavage fluid	1
474	Female	61	2018-01-31 09:00	Human Mycobacterium Tuberculosis	Microplate method	0	1	0	0	0	0	0	0	0	0	0	#N/A	other	0
475	Male	65	2018-01-31 09:00	Human Mycobacterium Tuberculosis	Microplate method	0	0	0	0	0	0	0	0	0	0	0	Xpert-confirmed rifampicin-sensitive TB	bronchoalveolar lavage fluid	1
476	Male	77	2018-01-31 09:04	Human Mycobacterium Tuberculosis	Microplate method	0	0	0	0	0	0	0	0	0	0	0	#N/A	sputum	1
477	Female	70	2018-01-31 09:12	Human Mycobacterium Tuberculosis	Microplate method	0	0	0	0	0	0	0	0	0	0	0	Xpert-confirmed rifampicin-sensitive TB	sputum	0
478	Female	20	2018-01-31 09:14	Human Mycobacterium Tuberculosis	Microplate method	0	0	0	0	0	0	0	0	0	0	0	#N/A	sputum	0
479	Female	49	2018-01-31 09:15	Human Mycobacterium Tuberculosis	Microplate method	0	0	0	0	0	0	0	0	0	0	0	Xpert-confirmed rifampicin-sensitive TB	sputum	0
480	Male	32	2018-01-31 09:23	Human Mycobacterium Tuberculosis	Microplate method	0	0	0	0	0	0	0	0	0	0	0	Xpert-confirmed rifampicin-sensitive TB	other	1
481	Male	49	2018-02-01 09:01	Human Mycobacterium Tuberculosis	Microplate method	0	0	0	0	0	0	0	0	0	0	0	Xpert-confirmed rifampicin-sensitive TB	sputum	1
482	Female	76	2018-02-01 09:02	Human Mycobacterium Tuberculosis	Microplate method	0	0	0	0	0	0	0	0	0	1	0	Xpert-confirmed rifampicin-sensitive TB	sputum	1
483	Male	48	2018-02-01 09:02	Human Mycobacterium Tuberculosis	Microplate method	1	0	0	0	0	0	0	0	0	0	0	Xpert-confirmed rifampicin-sensitive TB	sputum	1
484	Female	87	2018-02-01 09:02	Human Mycobacterium Tuberculosis	Microplate method	0	0	0	0	0	0	0	0	0	0	0	#N/A	other	1
485	Female	24	2018-02-01 09:02	Human Mycobacterium Tuberculosis	Microplate method	0	0	0	0	0	0	0	0	0	0	0	Xpert-confirmed rifampicin-sensitive TB	sputum	1
486	Male	57	2018-02-01 09:02	Human Mycobacterium Tuberculosis	Microplate method	0	0	0	0	0	0	0	0	0	0	0	Xpert-confirmed rifampicin-sensitive TB	sputum	1
487	Male	56	2018-02-01 09:04	Human Mycobacterium Tuberculosis	Microplate method	0	0	0	0	0	0	0	0	0	0	0	Xpert-confirmed rifampicin-sensitive TB	sputum	1
488	Male	44	2018-02-01 09:05	Human Mycobacterium Tuberculosis	Microplate method	0	0	1	0	1	0	0	0	0	0	0	Xpert-confirmed rifampicin-resistant TB	sputum	1
489	Male	64	2018-02-01 09:05	Human Mycobacterium Tuberculosis	Microplate method	0	0	0	0	0	0	0	0	0	0	0	Xpert-confirmed rifampicin-sensitive TB	sputum	1
490	Male	58	2018-02-01 09:05	Human Mycobacterium Tuberculosis	Microplate method	0	0	0	0	0	0	0	0	0	0	0	#N/A	sputum	0
491	Female	16	2018-02-01 09:05	Human Mycobacterium Tuberculosis	Microplate method	0	0	0	0	0	0	0	0	0	0	0	Xpert-confirmed rifampicin-sensitive TB	sputum	0
492	Male	25	2018-02-01 09:06	Human Mycobacterium Tuberculosis	Microplate method	0	0	0	0	0	0	0	0	0	0	0	Xpert-confirmed rifampicin-resistant TB	sputum	0
493	Male	30	2018-02-01 09:06	Human Mycobacterium Tuberculosis	Microplate method	0	0	0	0	0	0	0	0	0	0	0	#N/A	sputum	0
494	Male	32	2018-02-01 09:09	Human Mycobacterium Tuberculosis	Microplate method	0	0	0	0	0	0	0	0	0	0	0	Xpert-confirmed rifampicin-sensitive TB	bronchoalveolar lavage fluid	1
495	Male	32	2018-02-01 09:09	Human Mycobacterium Tuberculosis	Microplate method	0	0	0	0	0	0	0	0	0	0	0	Xpert-confirmed rifampicin-sensitive TB	bronchoalveolar lavage fluid	1
496	Male	60	2018-02-01 09:09	Human Mycobacterium Tuberculosis	Microplate method	0	0	0	0	0	0	0	0	0	0	0	Xpert-confirmed rifampicin-sensitive TB	bronchoalveolar lavage fluid	1
497	Female	22	2018-02-01 09:09	Human Mycobacterium Tuberculosis	Microplate method	0	0	0	0	0	0	0	0	0	0	0	Xpert-confirmed rifampicin-sensitive TB	bronchoalveolar lavage fluid	1
498	Female	22	2018-02-01 09:09	Human Mycobacterium Tuberculosis	Microplate method	0	0	0	0	0	0	0	0	0	0	0	Xpert-confirmed rifampicin-sensitive TB	bronchoalveolar lavage fluid	1
499	Male	63	2018-02-01 09:11	Human Mycobacterium Tuberculosis	Microplate method	0	0	0	0	0	0	0	0	0	0	0	Xpert-confirmed rifampicin-sensitive TB	other	1
500	Male	27	2018-02-01 09:14	Human Mycobacterium Tuberculosis	Microplate method	0	0	0	0	0	0	0	0	0	0	0	Xpert-confirmed rifampicin-sensitive TB	sputum	1
501	Male	55	2018-02-02 08:59	Human Mycobacterium Tuberculosis	Microplate method	0	0	0	0	0	0	0	0	0	0	0	Xpert-confirmed rifampicin-sensitive TB	other	1
502	Male	26	2018-02-02 08:59	Human Mycobacterium Tuberculosis	Microplate method	0	0	0	0	0	0	0	0	0	0	0	Xpert-confirmed rifampicin-sensitive TB	other	1
503	Male	49	2018-02-02 09:01	Human Mycobacterium Tuberculosis	Microplate method	0	0	0	0	0	0	0	0	0	0	0	Xpert-confirmed rifampicin-sensitive TB	sputum	1
504	Female	35	2018-02-02 09:02	Human Mycobacterium Tuberculosis	Microplate method	0	0	0	0	0	0	0	0	0	0	0	Xpert-confirmed rifampicin-sensitive TB	sputum	0
505	Male	16	2018-02-02 09:02	Human Mycobacterium Tuberculosis	Microplate method	1	1	1	1	1	0	0	0	0	0	1	Xpert-confirmed rifampicin-resistant TB	sputum	1
506	Male	44	2018-02-02 09:02	Human Mycobacterium Tuberculosis	Microplate method	0	0	1	0	0	0	0	0	0	1	0	Xpert-confirmed rifampicin-resistant TB	sputum	1
507	Male	63	2018-02-02 09:06	Human Mycobacterium Tuberculosis	Microplate method	1	0	0	1	0	0	0	0	0	0	0	Xpert-confirmed rifampicin-resistant TB	bronchoalveolar lavage fluid	0
508	Male	17	2018-02-02 09:07	Human Mycobacterium Tuberculosis	Microplate method	1	0	0	1	0	0	0	0	0	0	0	#N/A	sputum	0
509	Male	30	2018-02-02 09:08	Human Mycobacterium Tuberculosis	Microplate method	0	0	0	0	0	0	0	0	0	0	0	Xpert-confirmed rifampicin-sensitive TB	sputum	1
510	Female	16	2018-02-02 09:08	Human Mycobacterium Tuberculosis	Microplate method	0	0	0	0	0	0	0	0	0	0	0	Xpert-confirmed rifampicin-sensitive TB	sputum	1
511	Female	55	2018-02-02 09:10	Human Mycobacterium Tuberculosis	Microplate method	0	0	0	0	0	0	0	0	0	0	0	Xpert-confirmed rifampicin-sensitive TB	sputum	1
512	Female	45	2018-02-02 09:12	Human Mycobacterium Tuberculosis	Microplate method	0	0	0	0	0	0	0	0	0	0	0	Xpert-confirmed rifampicin-sensitive TB	bronchoalveolar lavage fluid	1
513	Male	56	2018-02-02 09:12	Human Mycobacterium Tuberculosis	Microplate method	0	0	0	0	0	0	0	0	0	0	0	Xpert-confirmed rifampicin-sensitive TB	bronchoalveolar lavage fluid	1
514	Male	37	2018-02-02 09:12	Human Mycobacterium Tuberculosis	Microplate method	0	0	0	0	0	0	0	0	0	0	0	Xpert-confirmed rifampicin-sensitive TB	bronchoalveolar lavage fluid	1
515	Male	54	2018-02-02 09:12	Human Mycobacterium Tuberculosis	Microplate method	0	0	0	0	0	0	0	0	0	0	0	#N/A	bronchoalveolar lavage fluid	1
516	Male	57	2018-02-02 09:12	Human Mycobacterium Tuberculosis	Microplate method	0	0	0	0	0	0	0	0	0	0	0	Xpert-confirmed rifampicin-sensitive TB	bronchoalveolar lavage fluid	1
517	Female	24	2018-02-02 09:12	Human Mycobacterium Tuberculosis	Microplate method	0	0	0	0	0	0	0	0	0	0	0	Xpert-confirmed rifampicin-sensitive TB	bronchoalveolar lavage fluid	1
518	Female	73	2018-02-04 09:15	Human Mycobacterium Tuberculosis	Microplate method	0	0	0	0	0	0	0	0	0	0	0	Xpert-confirmed rifampicin-sensitive TB	sputum	1
519	Male	71	2018-02-04 09:17	Human Mycobacterium Tuberculosis	Microplate method	0	0	0	0	0	0	0	0	0	0	0	Xpert-confirmed rifampicin-sensitive TB	sputum	1
520	Male	57	2018-02-04 09:17	Human Mycobacterium Tuberculosis	Microplate method	0	0	0	0	0	0	0	0	0	0	0	Xpert-confirmed rifampicin-sensitive TB	sputum	1
521	Female	45	2018-02-04 09:17	Human Mycobacterium Tuberculosis	Microplate method	0	0	0	0	0	0	0	0	0	0	0	Xpert-confirmed rifampicin-sensitive TB	bronchoalveolar lavage fluid	1
522	Male	18	2018-02-04 09:17	Human Mycobacterium Tuberculosis	Microplate method	0	0	0	0	0	0	0	0	0	0	0	Xpert-confirmed rifampicin-sensitive TB	sputum	1
523	Male	54	2018-02-04 09:17	Human Mycobacterium Tuberculosis	Microplate method	0	0	0	0	0	0	0	0	0	0	0	Xpert-confirmed rifampicin-sensitive TB	sputum	1
524	Male	82	2018-02-04 09:17	Human Mycobacterium Tuberculosis	Microplate method	0	0	0	0	0	0	0	0	0	0	0	Xpert-confirmed rifampicin-sensitive TB	sputum	1
525	Male	79	2018-02-04 09:17	Human Mycobacterium Tuberculosis	Microplate method	1	1	1	0	1	1	1	1	1	1	1	Xpert-confirmed rifampicin-sensitive TB	sputum	1
526	Male	37	2018-02-04 09:18	Human Mycobacterium Tuberculosis	Microplate method	0	0	0	0	0	0	0	0	0	0	0	Xpert-confirmed rifampicin-sensitive TB	other	1
527	Female	31	2018-02-04 11:16	Human Mycobacterium Tuberculosis	Microplate method	1	0	1	1	1	1	1	1	1	1	1	Xpert-confirmed rifampicin-sensitive TB	sputum	1
528	Male	54	2018-02-04 11:16	Human Mycobacterium Tuberculosis	Microplate method	0	0	0	0	0	0	0	0	0	0	0	Xpert-confirmed rifampicin-sensitive TB	sputum	1
529	Female	44	2018-02-04 11:18	Human Mycobacterium Tuberculosis	Microplate method	1	1	1	1	0	0	0	0	0	0	0	Xpert-confirmed rifampicin-resistant TB	sputum	0
530	Male	14	2018-02-04 11:20	Human Mycobacterium Tuberculosis	Microplate method	0	0	0	0	0	0	0	0	0	0	0	#N/A	Pleural fluid	1
531	Male	50	2018-02-04 11:21	Human Mycobacterium Tuberculosis	Microplate method	1	1	1	0	1	0	0	0	0	0	0	Xpert-confirmed rifampicin-resistant TB	other	1
532	Female	53	2018-02-04 11:24	Human Mycobacterium Tuberculosis	Microplate method	0	0	0	0	0	0	0	0	0	0	0	Xpert-confirmed rifampicin-sensitive TB	bronchoalveolar lavage fluid	1
533	Male	36	2018-02-04 11:24	Human Mycobacterium Tuberculosis	Microplate method	0	0	0	0	0	0	0	0	0	0	0	Xpert-confirmed rifampicin-sensitive TB	bronchoalveolar lavage fluid	1
534	Female	29	2018-02-04 11:24	Human Mycobacterium Tuberculosis	Microplate method	0	0	0	0	0	0	0	0	0	0	0	Xpert-confirmed rifampicin-sensitive TB	sputum	1
535	Female	63	2018-02-05 08:43	Human Mycobacterium Tuberculosis	Microplate method	0	0	0	0	0	0	0	0	0	0	0	#N/A	other	1
536	Male	71	2018-02-05 08:44	Human Mycobacterium Tuberculosis	Microplate method	0	0	0	0	0	0	0	0	0	0	0	Xpert-confirmed rifampicin-sensitive TB	sputum	1
537	Male	49	2018-02-05 08:44	Human Mycobacterium Tuberculosis	Microplate method	0	0	0	0	0	0	0	0	0	0	0	Xpert-confirmed rifampicin-sensitive TB	sputum	1
538	Male	81	2018-02-06 08:52	Human Mycobacterium Tuberculosis	Microplate method	0	0	0	0	0	0	0	0	0	0	0	Xpert-confirmed rifampicin-sensitive TB	sputum	1
539	Male	55	2018-02-06 08:53	Human Mycobacterium Tuberculosis	Microplate method	1	1	1	1	1	0	0	0	1	1	0	Xpert-confirmed rifampicin-resistant TB	sputum	0
540	Male	16	2018-02-06 08:53	Human Mycobacterium Tuberculosis	Microplate method	0	0	0	0	0	0	0	0	0	0	0	Xpert-confirmed rifampicin-sensitive TB	sputum	1
541	Female	21	2018-02-06 08:54	Human Mycobacterium Tuberculosis	Microplate method	0	0	0	0	0	0	0	0	0	0	0	Xpert-confirmed rifampicin-sensitive TB	sputum	0
542	Male	37	2018-02-06 08:57	Human Mycobacterium Tuberculosis	Microplate method	0	0	0	0	0	0	0	0	0	0	0	Xpert-confirmed rifampicin-sensitive TB	sputum	1
543	Female	32	2018-02-06 08:57	Human Mycobacterium Tuberculosis	Microplate method	0	0	0	0	0	0	0	0	0	0	0	Xpert-confirmed rifampicin-sensitive TB	sputum	0
544	Male	47	2018-02-07 08:56	Human Mycobacterium Tuberculosis	Microplate method	0	0	0	0	0	0	0	0	0	0	0	Xpert-confirmed rifampicin-sensitive TB	sputum	1
545	Male	49	2018-02-07 08:57	Human Mycobacterium Tuberculosis	Microplate method	0	0	0	0	0	0	0	0	0	0	0	Xpert-confirmed rifampicin-sensitive TB	sputum	1
546	Female	18	2018-02-07 08:57	Human Mycobacterium Tuberculosis	Microplate method	0	0	0	0	0	0	0	0	0	0	0	Xpert-confirmed rifampicin-sensitive TB	sputum	1
547	Female	33	2018-02-07 08:58	Human Mycobacterium Tuberculosis	Microplate method	0	0	0	0	0	0	0	0	0	0	0	Xpert-confirmed rifampicin-sensitive TB	sputum	0
548	Female	46	2018-02-07 08:58	Human Mycobacterium Tuberculosis	Microplate method	0	0	0	0	0	0	0	0	0	0	0	Xpert-confirmed rifampicin-sensitive TB	sputum	0
549	Male	76	2018-02-07 08:58	Human Mycobacterium Tuberculosis	Microplate method	0	0	0	0	0	0	0	0	0	0	0	Xpert-confirmed rifampicin-sensitive TB	sputum	0
550	Male	30	2018-02-07 08:59	Human Mycobacterium Tuberculosis	Microplate method	0	0	0	0	0	0	0	0	0	0	0	Xpert-confirmed rifampicin-sensitive TB	sputum	0
551	Female	51	2018-02-07 08:59	Human Mycobacterium Tuberculosis	Microplate method	0	0	0	0	0	0	0	0	0	0	0	Xpert-confirmed rifampicin-sensitive TB	sputum	0
552	Female	43	2018-02-08 09:30	Human Mycobacterium Tuberculosis	Microplate method	0	0	0	0	0	0	0	0	0	0	0	Xpert-confirmed rifampicin-sensitive TB	sputum	1
553	Female	17	2018-02-08 09:30	Human Mycobacterium Tuberculosis	Microplate method	1	1	1	1	0	0	0	0	1	1	0	#N/A	other	1
554	Male	23	2018-02-08 09:30	Human Mycobacterium Tuberculosis	Microplate method	0	0	0	0	0	0	0	0	0	0	0	Xpert-confirmed rifampicin-sensitive TB	sputum	1
555	Male	39	2018-02-08 09:30	Human Mycobacterium Tuberculosis	Microplate method	0	0	0	0	0	0	0	0	0	0	0	Xpert-confirmed rifampicin-sensitive TB	sputum	1
556	Male	36	2018-02-08 09:31	Human Mycobacterium Tuberculosis	Microplate method	0	0	0	0	0	0	0	0	0	0	0	Xpert-confirmed rifampicin-sensitive TB	sputum	1
557	Male	55	2018-02-08 09:33	Human Mycobacterium Tuberculosis	Microplate method	0	0	0	0	0	0	0	0	0	0	0	Xpert-confirmed rifampicin-sensitive TB	sputum	1
558	Female	41	2018-02-08 09:33	Human Mycobacterium Tuberculosis	Microplate method	0	0	0	0	0	0	0	0	0	0	0	#N/A	bronchoalveolar lavage fluid	1
559	Female	26	2018-02-08 09:33	Human Mycobacterium Tuberculosis	Microplate method	1	1	0	0	0	0	0	0	0	0	0	Xpert-confirmed rifampicin-sensitive TB	sputum	0
560	Male	17	2018-02-08 09:33	Human Mycobacterium Tuberculosis	Microplate method	0	0	0	0	0	0	0	0	0	0	0	Xpert-confirmed rifampicin-sensitive TB	bronchoalveolar lavage fluid	0
561	Male	22	2018-02-08 09:34	Human Mycobacterium Tuberculosis	Microplate method	0	0	0	0	0	0	0	0	0	0	0	Xpert-confirmed rifampicin-sensitive TB	bronchoalveolar lavage fluid	1
562	Female	47	2018-02-08 09:46	Human Mycobacterium Tuberculosis	Microplate method	1	1	1	0	1	0	0	0	1	1	0	#N/A	sputum	0
563	Male	18	2018-02-09 08:54	Human Mycobacterium Tuberculosis	Microplate method	0	0	0	0	0	0	0	0	0	0	0	Xpert-confirmed rifampicin-sensitive TB	sputum	1
564	Male	73	2018-02-09 08:54	Human Mycobacterium Tuberculosis	Microplate method	0	0	0	0	0	0	0	0	0	0	0	Xpert-confirmed rifampicin-sensitive TB	bronchoalveolar lavage fluid	1
565	Male	61	2018-02-09 08:54	Human Mycobacterium Tuberculosis	Microplate method	0	0	0	0	0	0	0	0	0	0	0	Xpert-confirmed rifampicin-sensitive TB	sputum	1
566	Male	22	2018-02-09 08:54	Human Mycobacterium Tuberculosis	Microplate method	0	0	0	0	0	0	0	0	0	0	0	#N/A	sputum	0
567	Male	47	2018-02-09 08:54	Human Mycobacterium Tuberculosis	Microplate method	0	0	0	0	0	0	0	0	0	0	0	Xpert-confirmed rifampicin-sensitive TB	bronchoalveolar lavage fluid	1
568	Male	59	2018-02-09 08:57	Human Mycobacterium Tuberculosis	Microplate method	0	0	0	0	0	0	0	0	0	0	0	Xpert-confirmed rifampicin-sensitive TB	sputum	0
569	Female	16	2018-02-09 08:59	Human Mycobacterium Tuberculosis	Microplate method	0	0	0	0	0	0	0	0	0	0	0	Xpert-confirmed rifampicin-sensitive TB	bronchoalveolar lavage fluid	1
570	Male	23	2018-02-09 08:59	Human Mycobacterium Tuberculosis	Microplate method	1	0	1	0	1	0	0	0	0	0	0	Xpert-confirmed rifampicin-resistant TB	bronchoalveolar lavage fluid	1
571	Male	48	2018-02-09 08:59	Human Mycobacterium Tuberculosis	Microplate method	0	0	0	0	0	0	0	0	0	0	0	Xpert-confirmed rifampicin-sensitive TB	bronchoalveolar lavage fluid	1
572	Male	64	2018-02-09 09:03	Human Mycobacterium Tuberculosis	Microplate method	0	0	0	0	0	0	0	0	0	0	0	Xpert-confirmed rifampicin-sensitive TB	sputum	1
573	Female	37	2018-02-09 09:03	Human Mycobacterium Tuberculosis	Microplate method	1	0	0	0	0	0	0	0	0	0	0	Xpert-confirmed rifampicin-sensitive TB	sputum	1
574	Female	38	2018-02-11 08:54	Human Mycobacterium Tuberculosis	Microplate method	0	0	0	0	0	0	0	0	0	0	0	Xpert-confirmed rifampicin-sensitive TB	sputum	1
575	Male	29	2018-02-11 08:54	Human Mycobacterium Tuberculosis	Microplate method	0	0	0	0	0	0	0	0	0	0	0	Xpert-confirmed rifampicin-sensitive TB	sputum	1
576	Female	39	2018-02-11 08:54	Human Mycobacterium Tuberculosis	Microplate method	0	0	0	0	0	0	0	0	0	0	0	Xpert-confirmed rifampicin-sensitive TB	sputum	1
577	Female	26	2018-02-11 08:54	Human Mycobacterium Tuberculosis	Microplate method	0	0	0	0	0	0	0	0	0	0	0	Xpert-confirmed rifampicin-sensitive TB	sputum	1
578	Male	76	2018-02-11 08:54	Human Mycobacterium Tuberculosis	Microplate method	0	0	0	0	0	0	0	0	0	0	0	Xpert-confirmed rifampicin-sensitive TB	sputum	1
579	Male	42	2018-02-11 08:54	Human Mycobacterium Tuberculosis	Microplate method	0	0	0	0	0	0	0	0	0	0	0	Xpert-confirmed rifampicin-sensitive TB	sputum	1
580	Female	23	2018-02-11 08:55	Human Mycobacterium Tuberculosis	Microplate method	0	0	0	0	0	0	0	0	0	0	0	Xpert-confirmed rifampicin-sensitive TB	other	1
581	Male	54	2018-02-11 08:55	Human Mycobacterium Tuberculosis	Microplate method	0	0	0	0	0	0	0	0	0	0	0	Xpert-confirmed rifampicin-sensitive TB	sputum	1
582	Female	16	2018-02-11 08:55	Human Mycobacterium Tuberculosis	Microplate method	0	0	0	0	0	0	0	0	0	0	0	Xpert-confirmed rifampicin-sensitive TB	bronchoalveolar lavage fluid	1
583	Female	37	2018-02-11 08:55	Human Mycobacterium Tuberculosis	Microplate method	0	0	0	0	0	0	0	0	0	0	0	Xpert-confirmed rifampicin-sensitive TB	other	1
584	Male	16	2018-02-11 08:58	Human Mycobacterium Tuberculosis	Microplate method	1	1	1	0	1	0	0	0	0	0	1	Xpert-confirmed rifampicin-resistant TB	bronchoalveolar lavage fluid	1
585	Male	18	2018-02-11 08:59	Human Mycobacterium Tuberculosis	Microplate method	0	0	0	0	0	0	0	0	0	0	0	Xpert-confirmed rifampicin-sensitive TB	bronchoalveolar lavage fluid	1
586	Female	26	2018-02-11 08:59	Human Mycobacterium Tuberculosis	Microplate method	0	0	0	0	0	0	0	0	0	0	0	Xpert-confirmed rifampicin-sensitive TB	other	1
587	Male	48	2018-02-11 08:59	Human Mycobacterium Tuberculosis	Microplate method	0	0	0	0	0	0	0	0	0	0	0	Xpert-confirmed rifampicin-sensitive TB	sputum	1
588	Male	26	2018-02-11 09:00	Human Mycobacterium Tuberculosis	Microplate method	0	0	0	0	0	0	0	0	0	0	0	Xpert-confirmed rifampicin-sensitive TB	sputum	0
589	Male	46	2018-02-12 08:38	Human Mycobacterium Tuberculosis	Microplate method	0	0	0	0	0	0	0	0	0	0	0	Xpert-confirmed rifampicin-sensitive TB	sputum	1
590	Male	46	2018-02-12 08:38	Human Mycobacterium Tuberculosis	Microplate method	0	0	0	0	0	0	0	0	0	0	0	Xpert-confirmed rifampicin-sensitive TB	sputum	1
591	Female	52	2018-02-12 08:38	Human Mycobacterium Tuberculosis	Microplate method	1	0	1	0	0	0	0	0	1	1	0	#N/A	sputum	0
592	Male	61	2018-02-12 08:38	Human Mycobacterium Tuberculosis	Microplate method	0	0	0	0	0	0	0	0	0	0	0	Xpert-confirmed rifampicin-sensitive TB	sputum	1
593	Female	38	2018-02-12 08:38	Human Mycobacterium Tuberculosis	Microplate method	0	0	0	0	0	0	0	0	0	0	0	Xpert-confirmed rifampicin-sensitive TB	sputum	1
594	Male	44	2018-02-12 08:38	Human Mycobacterium Tuberculosis	Microplate method	1	1	1	1	1	0	0	0	1	1	0	Xpert-confirmed rifampicin-resistant TB	sputum	1
595	Female	45	2018-02-12 08:38	Human Mycobacterium Tuberculosis	Microplate method	0	0	0	0	0	0	0	0	0	0	0	Xpert-confirmed rifampicin-sensitive TB	sputum	1
596	Female	32	2018-02-12 08:40	Human Mycobacterium Tuberculosis	Microplate method	0	0	0	0	0	0	0	0	0	0	0	Xpert-confirmed rifampicin-sensitive TB	other	1
597	Male	23	2018-02-12 08:40	Human Mycobacterium Tuberculosis	Microplate method	0	1	1	0	1	0	0	0	0	0	0	Xpert-confirmed rifampicin-sensitive TB	other	1
598	Female	68	2018-02-12 08:40	Human Mycobacterium Tuberculosis	Microplate method	0	0	0	0	0	0	0	0	0	0	0	Xpert-confirmed rifampicin-sensitive TB	sputum	1
599	Male	56	2018-02-12 08:40	Human Mycobacterium Tuberculosis	Microplate method	0	0	0	0	0	0	0	0	0	0	0	Xpert-confirmed rifampicin-sensitive TB	sputum	1
600	Male	50	2018-02-12 09:04	Human Mycobacterium Tuberculosis	Microplate method	0	0	0	0	0	0	0	0	0	0	0	Xpert-confirmed rifampicin-resistant TB	sputum	0
601	Male	44	2018-02-12 09:04	Human Mycobacterium Tuberculosis	Microplate method	0	0	0	0	0	0	0	0	0	0	0	#N/A	sputum	0
602	Male	41	2018-02-12 09:04	Human Mycobacterium Tuberculosis	Microplate method	1	0	1	0	1	0	0	0	1	1	0	Xpert-confirmed rifampicin-resistant TB	sputum	0
603	Male	33	2018-02-12 09:04	Human Mycobacterium Tuberculosis	Microplate method	0	0	0	0	0	0	0	0	0	0	0	Xpert-confirmed rifampicin-sensitive TB	sputum	0
604	Female	18	2018-02-12 13:49	Human Mycobacterium Tuberculosis	Microplate method	0	0	0	0	0	0	0	0	0	0	0	Xpert-confirmed rifampicin-sensitive TB	sputum	1
605	Male	36	2018-02-12 13:55	Human Mycobacterium Tuberculosis	Microplate method	0	0	0	0	0	0	0	0	0	0	0	#N/A	bronchoalveolar lavage fluid	1
606	Male	16	2018-02-12 13:56	Human Mycobacterium Tuberculosis	Microplate method	0	0	0	0	0	0	0	0	0	0	0	Xpert-confirmed rifampicin-sensitive TB	sputum	1
607	Male	33	2018-02-12 13:59	Human Mycobacterium Tuberculosis	Microplate method	0	0	0	0	0	0	0	0	0	0	0	#N/A	sputum	0
608	Male	53	2018-02-12 13:59	Human Mycobacterium Tuberculosis	Microplate method	1	1	1	1	0	0	0	0	0	0	0	Xpert-confirmed rifampicin-resistant TB	sputum	1
609	Male	74	2018-02-12 13:59	Human Mycobacterium Tuberculosis	Microplate method	0	0	0	0	0	0	0	0	0	0	0	Xpert-confirmed rifampicin-sensitive TB	bronchoalveolar lavage fluid	1
610	Male	20	2018-02-12 13:59	Human Mycobacterium Tuberculosis	Microplate method	0	0	0	0	0	0	0	0	0	0	0	Xpert-confirmed rifampicin-sensitive TB	sputum	1
611	Male	40	2018-02-12 13:59	Human Mycobacterium Tuberculosis	Microplate method	1	1	1	1	0	1	1	1	1	1	0	#N/A	sputum	1
612	Male	54	2018-02-13 08:58	Human Mycobacterium Tuberculosis	Microplate method	0	0	0	0	0	0	0	0	0	0	0	Xpert-confirmed rifampicin-sensitive TB	sputum	1
613	Female	34	2018-02-13 08:58	Human Mycobacterium Tuberculosis	Microplate method	0	0	0	0	0	0	0	0	0	0	0	Xpert-confirmed rifampicin-sensitive TB	bronchoalveolar lavage fluid	0
614	Male	23	2018-02-13 09:00	Human Mycobacterium Tuberculosis	Microplate method	0	1	0	0	0	0	0	0	0	0	0	Xpert-confirmed rifampicin-sensitive TB	sputum	0
615	Male	50	2018-02-13 09:01	Human Mycobacterium Tuberculosis	Microplate method	0	0	0	0	0	0	0	0	0	0	0	#N/A	sputum	0
616	Male	37	2018-02-14 09:14	Human Mycobacterium Tuberculosis	Microplate method	0	0	0	0	0	0	0	0	0	0	0	Xpert-confirmed rifampicin-sensitive TB	other	1
617	Male	23	2018-02-14 09:15	Human Mycobacterium Tuberculosis	Microplate method	0	0	0	0	0	0	0	0	0	0	0	#N/A	sputum	1
618	Female	31	2018-02-14 09:16	Human Mycobacterium Tuberculosis	Microplate method	0	0	0	0	0	0	0	0	0	0	0	#N/A	sputum	0
619	Female	38	2018-02-14 09:16	Human Mycobacterium Tuberculosis	Microplate method	0	0	0	0	0	0	0	0	0	0	0	Xpert-confirmed rifampicin-sensitive TB	sputum	1
620	Male	55	2018-02-14 09:16	Human Mycobacterium Tuberculosis	Microplate method	0	0	0	0	0	0	0	0	0	0	0	#N/A	sputum	1
621	Male	21	2018-02-14 09:17	Human Mycobacterium Tuberculosis	Microplate method	1	1	0	0	0	0	0	0	0	0	0	Xpert-confirmed rifampicin-sensitive TB	sputum	1
622	Female	24	2018-02-14 09:17	Human Mycobacterium Tuberculosis	Microplate method	0	0	0	0	0	0	0	0	0	0	0	#N/A	sputum	1
623	Male	58	2018-02-14 09:17	Human Mycobacterium Tuberculosis	Microplate method	0	0	0	0	0	0	0	0	0	0	0	Xpert-confirmed rifampicin-sensitive TB	sputum	1
624	Male	49	2018-02-14 09:17	Human Mycobacterium Tuberculosis	Microplate method	1	1	1	0	1	0	0	0	0	0	1	Xpert-confirmed rifampicin-resistant TB	sputum	1
625	Male	72	2018-02-14 09:17	Human Mycobacterium Tuberculosis	Microplate method	0	0	0	0	0	0	0	0	0	0	0	#N/A	sputum	0
626	Male	35	2018-02-14 09:17	Human Mycobacterium Tuberculosis	Microplate method	1	1	0	0	0	0	0	0	0	0	0	#N/A	sputum	0
627	Male	59	2018-02-14 09:18	Human Mycobacterium Tuberculosis	Microplate method	0	0	0	0	0	0	0	0	0	0	0	Xpert-confirmed rifampicin-sensitive TB	bronchoalveolar lavage fluid	1
628	Female	17	2018-02-14 09:18	Human Mycobacterium Tuberculosis	Microplate method	0	0	0	0	0	0	0	0	0	0	0	Xpert-confirmed rifampicin-sensitive TB	sputum	1
629	Male	25	2018-02-14 09:18	Human Mycobacterium Tuberculosis	Microplate method	0	0	0	0	0	0	0	0	1	1	0	Xpert-confirmed rifampicin-sensitive TB	sputum	1
630	Female	24	2018-02-14 09:18	Human Mycobacterium Tuberculosis	Microplate method	0	0	0	0	0	0	0	0	0	0	0	Xpert-confirmed rifampicin-sensitive TB	sputum	1
631	Male	18	2018-02-14 09:19	Human Mycobacterium Tuberculosis	Microplate method	0	0	0	0	0	0	0	0	0	0	0	Xpert-confirmed rifampicin-sensitive TB	bronchoalveolar lavage fluid	1
632	Male	65	2018-02-14 09:19	Human Mycobacterium Tuberculosis	Microplate method	1	1	1	0	0	0	0	0	0	0	0	Xpert-confirmed rifampicin-sensitive TB	bronchoalveolar lavage fluid	1
633	Female	36	2018-02-14 09:19	Human Mycobacterium Tuberculosis	Microplate method	0	0	0	0	0	0	0	0	0	0	0	Xpert-confirmed rifampicin-sensitive TB	bronchoalveolar lavage fluid	1
634	Female	40	2018-02-14 09:19	Human Mycobacterium Tuberculosis	Microplate method	0	0	0	0	0	0	0	0	0	0	0	Xpert-confirmed rifampicin-sensitive TB	sputum	1
635	Female	37	2018-02-14 09:19	Human Mycobacterium Tuberculosis	Microplate method	0	0	0	0	0	0	0	0	0	0	0	Xpert-confirmed rifampicin-sensitive TB	bronchoalveolar lavage fluid	1
636	Male	16	2018-02-14 09:19	Human Mycobacterium Tuberculosis	Microplate method	0	0	0	0	0	0	0	0	0	0	0	Xpert-confirmed rifampicin-sensitive TB	bronchoalveolar lavage fluid	1
637	Female	18	2018-02-14 09:20	Human Mycobacterium Tuberculosis	Microplate method	0	0	0	0	0	0	0	0	0	0	0	Xpert-confirmed rifampicin-sensitive TB	other	1
638	Male	14	2018-02-15 09:11	Human Mycobacterium Tuberculosis	Microplate method	1	0	1	1	1	0	0	0	0	0	0	Xpert-confirmed rifampicin-resistant TB	sputum	1
639	Male	51	2018-02-15 09:11	Human Mycobacterium Tuberculosis	Microplate method	0	0	0	0	0	0	0	0	0	0	0	Xpert-confirmed rifampicin-sensitive TB	sputum	1
640	Male	53	2018-02-15 09:11	Human Mycobacterium Tuberculosis	Microplate method	0	0	0	0	0	0	0	0	1	1	0	Xpert-confirmed rifampicin-sensitive TB	sputum	1
641	Male	64	2018-02-15 09:11	Human Mycobacterium Tuberculosis	Microplate method	0	0	0	0	0	0	0	0	0	0	0	Xpert-confirmed rifampicin-sensitive TB	sputum	1
642	Male	45	2018-02-15 09:12	Human Mycobacterium Tuberculosis	Microplate method	0	0	0	0	0	0	0	0	0	0	0	Xpert-confirmed rifampicin-sensitive TB	bronchoalveolar lavage fluid	1
643	Male	51	2018-02-15 09:12	Human Mycobacterium Tuberculosis	Microplate method	1	1	0	0	0	0	0	0	1	1	0	Xpert-confirmed rifampicin-sensitive TB	bronchoalveolar lavage fluid	1
644	Male	23	2018-02-15 09:12	Human Mycobacterium Tuberculosis	Microplate method	0	0	0	0	0	0	0	0	0	0	0	Xpert-confirmed rifampicin-sensitive TB	bronchoalveolar lavage fluid	1
645	Male	29	2018-02-15 09:12	Human Mycobacterium Tuberculosis	Microplate method	0	0	0	0	0	0	0	0	0	0	0	Xpert-confirmed rifampicin-sensitive TB	bronchoalveolar lavage fluid	1
646	Female	27	2018-02-15 09:12	Human Mycobacterium Tuberculosis	Microplate method	0	0	0	0	0	0	0	0	0	0	0	Xpert-confirmed rifampicin-sensitive TB	sputum	0
647	Female	36	2018-02-15 09:12	Human Mycobacterium Tuberculosis	Microplate method	0	0	0	0	0	0	0	0	0	0	0	#N/A	bronchoalveolar lavage fluid	1
648	Male	20	2018-02-15 09:12	Human Mycobacterium Tuberculosis	Microplate method	0	0	0	0	0	0	0	0	0	0	0	#N/A	bronchoalveolar lavage fluid	1
649	Female	18	2018-02-15 09:12	Human Mycobacterium Tuberculosis	Microplate method	0	0	0	0	0	0	0	0	0	0	0	Xpert-confirmed rifampicin-sensitive TB	bronchoalveolar lavage fluid	1
650	Male	32	2018-02-15 09:13	Human Mycobacterium Tuberculosis	Microplate method	0	0	0	0	0	0	0	0	1	1	0	#N/A	other	0
651	Male	40	2018-02-17 08:54	Human Mycobacterium Tuberculosis	Microplate method	0	0	1	0	0	0	0	0	0	0	0	Xpert-confirmed rifampicin-sensitive TB	other	1
652	Female	76	2018-02-17 08:54	Human Mycobacterium Tuberculosis	Microplate method	0	0	0	0	0	0	0	0	0	0	0	Xpert-confirmed rifampicin-sensitive TB	sputum	1
653	Male	31	2018-02-17 08:56	Human Mycobacterium Tuberculosis	Microplate method	0	0	0	0	0	0	0	0	0	0	0	Xpert-confirmed rifampicin-sensitive TB	sputum	1
654	Female	73	2018-02-20 08:09	Human Mycobacterium Tuberculosis	Microplate method	0	0	0	0	0	0	0	0	0	0	0	Xpert-confirmed rifampicin-sensitive TB	sputum	1
655	Female	37	2018-02-20 08:10	Human Mycobacterium Tuberculosis	Microplate method	0	0	0	0	0	0	0	0	0	0	0	Xpert-confirmed rifampicin-sensitive TB	sputum	1
656	Male	38	2018-02-22 08:45	Human Mycobacterium Tuberculosis	Microplate method	0	0	0	0	0	0	0	0	0	0	0	Xpert-confirmed rifampicin-sensitive TB	sputum	1
657	Female	26	2018-02-22 08:45	Human Mycobacterium Tuberculosis	Microplate method	0	0	0	0	0	0	0	0	0	0	0	Xpert-confirmed rifampicin-sensitive TB	sputum	1
658	Female	25	2018-02-22 08:46	Human Mycobacterium Tuberculosis	Microplate method	0	0	0	0	0	0	0	0	0	0	0	Xpert-confirmed rifampicin-sensitive TB	sputum	1
659	Male	26	2018-02-22 08:46	Human Mycobacterium Tuberculosis	Microplate method	0	0	0	0	0	0	0	0	0	0	0	Xpert-confirmed rifampicin-sensitive TB	sputum	1
660	Male	49	2018-02-22 08:46	Human Mycobacterium Tuberculosis	Microplate method	0	0	0	0	0	0	0	0	0	0	0	Xpert-confirmed rifampicin-sensitive TB	sputum	1
661	Male	68	2018-02-22 08:46	Human Mycobacterium Tuberculosis	Microplate method	1	0	0	0	0	0	0	0	0	0	0	Xpert-confirmed rifampicin-sensitive TB	sputum	1
662	Female	47	2018-02-22 08:47	Human Mycobacterium Tuberculosis	Microplate method	0	0	0	0	0	0	0	0	0	0	0	Xpert-confirmed rifampicin-sensitive TB	other	1
663	Male	29	2018-02-22 08:47	Human Mycobacterium Tuberculosis	Microplate method	0	0	0	0	0	0	0	0	0	0	0	Xpert-confirmed rifampicin-sensitive TB	sputum	1
664	Male	39	2018-02-22 08:47	Human Mycobacterium Tuberculosis	Microplate method	0	0	0	0	0	0	0	0	0	0	0	Xpert-confirmed rifampicin-sensitive TB	other	1
665	Male	62	2018-02-22 14:16	Human Mycobacterium Tuberculosis	Microplate method	0	0	0	0	0	0	0	0	0	0	0	Xpert-confirmed rifampicin-sensitive TB	sputum	1
666	Male	51	2018-02-22 14:18	Human Mycobacterium Tuberculosis	Microplate method	0	0	0	0	0	0	0	0	0	0	0	Xpert-confirmed rifampicin-sensitive TB	sputum	1
667	Male	63	2018-02-22 14:18	Human Mycobacterium Tuberculosis	Microplate method	0	0	0	0	0	0	0	0	0	0	0	Xpert-confirmed rifampicin-sensitive TB	sputum	1
668	Male	46	2018-02-22 14:19	Human Mycobacterium Tuberculosis	Microplate method	0	0	0	0	0	0	0	0	0	0	0	#N/A	sputum	1
669	Male	42	2018-02-22 14:20	Human Mycobacterium Tuberculosis	Microplate method	0	0	0	0	0	0	0	0	0	0	0	#N/A	Pleural fluid	1
670	Male	34	2018-02-22 14:29	Human Mycobacterium Tuberculosis	Microplate method	0	0	0	0	0	0	0	0	0	0	0	#N/A	sputum	0
671	Male	0.25	2018-02-23 08:52	Human Mycobacterium Tuberculosis	Microplate method	0	0	0	0	0	0	0	0	0	0	0	#N/A	sputum	0
672	Female	28	2018-02-23 08:52	Human Mycobacterium Tuberculosis	Microplate method	0	0	0	0	0	0	0	0	0	0	0	#N/A	sputum	0
673	Male	38	2018-02-23 14:28	Human Mycobacterium Tuberculosis	Microplate method	0	0	0	0	0	0	0	0	0	0	0	#N/A	bronchoalveolar lavage fluid	1
674	Male	61	2018-02-23 14:28	Human Mycobacterium Tuberculosis	Microplate method	0	0	0	0	0	0	0	0	0	0	0	Xpert-confirmed rifampicin-sensitive TB	sputum	1
675	Male	69	2018-02-23 14:28	Human Mycobacterium Tuberculosis	Microplate method	0	0	0	0	0	0	0	0	0	0	0	Xpert-confirmed rifampicin-sensitive TB	sputum	1
676	Female	35	2018-02-23 14:46	Human Mycobacterium Tuberculosis	Microplate method	0	0	0	0	0	0	0	0	0	0	0	Xpert-confirmed rifampicin-sensitive TB	sputum	1
677	Female	18	2018-02-23 14:46	Human Mycobacterium Tuberculosis	Microplate method	0	1	0	0	0	0	0	0	0	0	0	Xpert-confirmed rifampicin-sensitive TB	sputum	1
678	Female	25	2018-02-23 14:52	Human Mycobacterium Tuberculosis	Microplate method	0	0	0	0	0	0	0	0	0	0	0	Xpert-confirmed rifampicin-sensitive TB	sputum	1
679	Male	21	2018-02-23 14:52	Human Mycobacterium Tuberculosis	Microplate method	1	1	1	0	1	0	0	0	1	1	0	Xpert-confirmed rifampicin-sensitive TB	sputum	1
680	Female	23	2018-02-23 14:52	Human Mycobacterium Tuberculosis	Microplate method	0	0	0	0	0	0	0	0	0	0	0	Xpert-confirmed rifampicin-sensitive TB	sputum	1
681	Female	82	2018-02-23 14:52	Human Mycobacterium Tuberculosis	Microplate method	0	0	0	0	0	0	0	0	0	0	0	Xpert-confirmed rifampicin-sensitive TB	sputum	1
682	Male	39	2018-02-23 14:52	Human Mycobacterium Tuberculosis	Microplate method	0	0	0	0	0	0	0	0	0	0	0	Xpert-confirmed rifampicin-sensitive TB	sputum	1
683	Male	59	2018-02-23 16:18	Human Mycobacterium Tuberculosis	Microplate method	0	0	0	0	0	0	0	0	0	0	0	Xpert-confirmed rifampicin-sensitive TB	sputum	1
684	Female	46	2018-02-23 16:19	Human Mycobacterium Tuberculosis	Microplate method	0	0	0	0	0	0	0	0	0	0	0	Xpert-confirmed rifampicin-sensitive TB	bronchoalveolar lavage fluid	1
685	Female	39	2018-02-23 16:19	Human Mycobacterium Tuberculosis	Microplate method	1	1	1	0	1	0	0	0	0	0	0	Xpert-confirmed rifampicin-resistant TB	sputum	1
686	Female	19	2018-02-24 14:31	Human Mycobacterium Tuberculosis	Microplate method	0	0	0	0	0	0	0	0	0	0	0	Xpert-confirmed rifampicin-sensitive TB	sputum	1
687	Female	12	2018-02-24 14:31	Human Mycobacterium Tuberculosis	Microplate method	0	0	0	0	0	0	0	0	0	0	0	Xpert-confirmed rifampicin-sensitive TB	sputum	1
688	Male	42	2018-02-24 14:33	Human Mycobacterium Tuberculosis	Microplate method	0	1	1	0	1	0	0	0	0	0	0	Xpert-confirmed rifampicin-resistant TB	sputum	1
689	Female	46	2018-02-24 14:33	Human Mycobacterium Tuberculosis	Microplate method	1	0	1	0	1	0	0	0	1	1	0	Xpert-confirmed rifampicin-resistant TB	sputum	1
690	Male	68	2018-02-24 14:33	Human Mycobacterium Tuberculosis	Microplate method	0	0	0	0	0	0	0	0	0	0	0	Xpert-confirmed rifampicin-sensitive TB	other	1
691	Male	40	2018-02-24 16:27	Human Mycobacterium Tuberculosis	Microplate method	0	0	0	0	0	0	0	0	0	0	0	Xpert-confirmed rifampicin-sensitive TB	other	1
692	Male	14	2018-02-24 16:28	Human Mycobacterium Tuberculosis	Microplate method	1	0	1	1	1	0	0	0	0	0	0	Xpert-confirmed rifampicin-resistant TB	bronchoalveolar lavage fluid	1
693	Male	61	2018-02-24 16:29	Human Mycobacterium Tuberculosis	Microplate method	0	0	0	0	0	0	0	0	0	0	0	Xpert-confirmed rifampicin-sensitive TB	sputum	1
694	Female	18	2018-02-24 16:30	Human Mycobacterium Tuberculosis	Microplate method	0	1	0	0	0	0	0	0	0	0	0	Xpert-confirmed rifampicin-sensitive TB	bronchoalveolar lavage fluid	1
695	Male	59	2018-02-24 16:30	Human Mycobacterium Tuberculosis	Microplate method	0	0	0	0	0	0	0	0	0	0	0	Xpert-confirmed rifampicin-sensitive TB	sputum	1
696	Female	19	2018-02-24 16:31	Human Mycobacterium Tuberculosis	Microplate method	0	0	0	0	0	0	0	0	0	0	0	Xpert-confirmed rifampicin-sensitive TB	sputum	1
697	Female	22	2018-02-24 16:32	Human Mycobacterium Tuberculosis	Microplate method	0	0	0	0	0	0	0	0	0	0	0	Xpert-confirmed rifampicin-sensitive TB	sputum	0
698	Female	16	2018-02-26 08:43	Human Mycobacterium Tuberculosis	Microplate method	0	0	0	0	0	0	0	0	0	0	0	Xpert-confirmed rifampicin-sensitive TB	sputum	1
699	Male	22	2018-02-26 15:05	Human Mycobacterium Tuberculosis	Microplate method	1	1	1	0	0	0	0	0	0	0	0	Xpert-confirmed rifampicin-resistant TB	sputum	1
700	Male	66	2018-02-26 15:06	Human Mycobacterium Tuberculosis	Microplate method	0	0	0	0	0	0	0	0	0	0	0	Xpert-confirmed rifampicin-sensitive TB	sputum	1
701	Male	17	2018-02-26 15:06	Human Mycobacterium Tuberculosis	Microplate method	0	0	0	0	0	0	0	0	0	0	0	Xpert-confirmed rifampicin-sensitive TB	sputum	1
702	Male	21	2018-02-26 15:06	Human Mycobacterium Tuberculosis	Microplate method	0	0	0	0	0	0	0	0	0	0	0	Xpert-confirmed rifampicin-sensitive TB	sputum	1
703	Female	31	2018-02-26 15:06	Human Mycobacterium Tuberculosis	Microplate method	0	0	0	0	0	0	0	0	0	0	0	#N/A	sputum	0
704	Male	26	2018-02-26 15:06	Human Mycobacterium Tuberculosis	Microplate method	0	0	0	0	0	0	0	0	0	0	0	Xpert-confirmed rifampicin-sensitive TB	sputum	1
705	Male	30	2018-02-26 15:06	Human Mycobacterium Tuberculosis	Microplate method	1	0	0	0	0	0	0	0	0	0	0	Xpert-confirmed rifampicin-sensitive TB	sputum	1
706	Male	67	2018-02-26 15:07	Human Mycobacterium Tuberculosis	Microplate method	0	0	0	0	0	0	0	0	0	0	0	Xpert-confirmed rifampicin-sensitive TB	sputum	1
707	Male	56	2018-02-26 15:07	Human Mycobacterium Tuberculosis	Microplate method	0	0	0	0	0	0	0	0	1	1	0	Xpert-confirmed rifampicin-sensitive TB	sputum	1
708	Male	52	2018-02-26 15:46	Human Mycobacterium Tuberculosis	Microplate method	1	1	1	1	0	0	0	0	0	1	0	#N/A	sputum	0
709	Male	31	2018-02-26 15:47	Human Mycobacterium Tuberculosis	Microplate method	0	0	0	0	0	0	0	0	0	0	0	Xpert-confirmed rifampicin-sensitive TB	sputum	0
710	Male	29	2018-02-26 15:47	Human Mycobacterium Tuberculosis	Microplate method	1	1	0	0	0	1	0	0	0	0	1	Xpert-confirmed rifampicin-sensitive TB	sputum	0
711	Male	74	2018-02-26 15:59	Human Mycobacterium Tuberculosis	Microplate method	0	0	0	0	0	0	0	0	0	0	0	Xpert-confirmed rifampicin-sensitive TB	sputum	1
712	Male	28	2018-02-26 16:00	Human Mycobacterium Tuberculosis	Microplate method	1	0	0	0	0	0	0	0	0	0	0	Xpert-confirmed rifampicin-sensitive TB	sputum	1
713	Male	68	2018-02-26 16:00	Human Mycobacterium Tuberculosis	Microplate method	1	1	1	1	0	0	0	0	1	1	0	#N/A	Pleural fluid	1
714	Female	21	2018-02-26 16:02	Human Mycobacterium Tuberculosis	Microplate method	0	0	0	0	0	0	0	0	0	0	0	#N/A	sputum	0
715	Male	36	2018-02-26 16:02	Human Mycobacterium Tuberculosis	Microplate method	0	0	0	0	0	0	0	0	0	0	0	#N/A	sputum	0
716	Male	41	2018-02-27 14:22	Human Mycobacterium Tuberculosis	Microplate method	0	0	0	0	0	0	0	0	0	0	0	#N/A	other	1
717	Male	21	2018-02-27 14:22	Human Mycobacterium Tuberculosis	Microplate method	1	0	1	1	1	0	0	0	0	0	0	#N/A	sputum	0
718	Male	54	2018-02-27 14:25	Human Mycobacterium Tuberculosis	Microplate method	1	1	1	0	1	0	0	0	0	1	0	#N/A	sputum	1
719	Male	28	2018-02-27 14:26	Human Mycobacterium Tuberculosis	Microplate method	0	0	0	0	0	0	0	0	0	0	0	Xpert-confirmed rifampicin-sensitive TB	bronchoalveolar lavage fluid	1
720	Male	50	2018-02-27 14:26	Human Mycobacterium Tuberculosis	Microplate method	0	0	0	0	0	0	0	0	0	0	0	Xpert-confirmed rifampicin-sensitive TB	sputum	1
721	Male	17	2018-02-27 14:26	Human Mycobacterium Tuberculosis	Microplate method	0	0	0	0	0	0	0	0	0	0	0	Xpert-confirmed rifampicin-sensitive TB	sputum	1
722	Male	22	2018-02-27 14:27	Human Mycobacterium Tuberculosis	Microplate method	1	1	1	0	0	0	0	0	0	0	0	Xpert-confirmed rifampicin-resistant TB	bronchoalveolar lavage fluid	1
723	Male	32	2018-02-27 14:35	Human Mycobacterium Tuberculosis	Microplate method	0	1	0	0	0	0	0	0	0	0	0	#N/A	sputum	0
724	Female	28	2018-02-27 14:35	Human Mycobacterium Tuberculosis	Microplate method	0	1	0	0	0	0	0	0	0	0	0	Xpert-confirmed rifampicin-sensitive TB	sputum	0
725	Male	48	2018-02-27 14:35	Human Mycobacterium Tuberculosis	Microplate method	0	0	0	0	0	0	0	0	0	0	0	#N/A	sputum	0
726	Female	21	2018-02-27 15:48	Human Mycobacterium Tuberculosis	Microplate method	1	0	1	1	1	1	1	1	0	0	0	Xpert-confirmed rifampicin-resistant TB	sputum	0
727	Male	43	2018-02-27 15:48	Human Mycobacterium Tuberculosis	Microplate method	0	0	0	0	0	0	0	0	0	0	0	Xpert-confirmed rifampicin-sensitive TB	sputum	0
728	Male	22	2018-02-28 08:49	Human Mycobacterium Tuberculosis	Microplate method	0	0	0	0	0	0	0	0	0	0	0	Xpert-confirmed rifampicin-sensitive TB	sputum	0
729	Male	5	2018-02-28 14:21	Human Mycobacterium Tuberculosis	Microplate method	0	0	0	0	0	0	0	1	1	1	0	Xpert-confirmed rifampicin-resistant TB	other	1
730	Male	19	2018-02-28 14:27	Human Mycobacterium Tuberculosis	Microplate method	0	0	0	0	0	0	0	0	0	0	0	Xpert-confirmed rifampicin-sensitive TB	sputum	1
731	Male	50	2018-02-28 14:27	Human Mycobacterium Tuberculosis	Microplate method	0	0	0	0	0	0	0	0	0	0	0	Xpert-confirmed rifampicin-sensitive TB	sputum	1
732	Male	77	2018-02-28 14:37	Human Mycobacterium Tuberculosis	Microplate method	0	0	0	0	0	0	0	0	0	0	0	Xpert-confirmed rifampicin-sensitive TB	sputum	1
733	Male	67	2018-02-28 14:37	Human Mycobacterium Tuberculosis	Microplate method	0	0	0	0	0	0	0	0	0	0	0	Xpert-confirmed rifampicin-sensitive TB	sputum	0
734	Male	40	2018-02-28 14:38	Human Mycobacterium Tuberculosis	Microplate method	0	0	0	0	0	0	0	0	0	0	0	Xpert-confirmed rifampicin-sensitive TB	sputum	1
735	Female	35	2018-02-28 14:38	Human Mycobacterium Tuberculosis	Microplate method	0	0	0	0	0	0	0	0	0	0	0	Xpert-confirmed rifampicin-sensitive TB	sputum	1
736	Male	21	2018-02-28 16:02	Human Mycobacterium Tuberculosis	Microplate method	0	0	0	0	0	0	0	0	0	0	0	Xpert-confirmed rifampicin-sensitive TB	sputum	1
737	Male	79	2018-02-28 16:02	Human Mycobacterium Tuberculosis	Microplate method	0	0	0	0	0	0	0	0	0	0	0	Xpert-confirmed rifampicin-sensitive TB	sputum	1
738	Male	51	2018-02-28 16:02	Human Mycobacterium Tuberculosis	Microplate method	0	0	0	0	0	0	0	0	1	1	0	Xpert-confirmed rifampicin-sensitive TB	bronchoalveolar lavage fluid	1
739	Male	15	2018-03-01 08:36	Human Mycobacterium Tuberculosis	Microplate method	0	0	0	0	0	0	0	0	0	0	0	Xpert-confirmed rifampicin-sensitive TB	sputum	1
740	Male	73	2018-03-01 08:36	Human Mycobacterium Tuberculosis	Microplate method	0	0	0	0	0	0	0	0	0	0	0	Xpert-confirmed rifampicin-sensitive TB	other	1
741	Male	47	2018-03-01 08:36	Human Mycobacterium Tuberculosis	Microplate method	0	0	0	0	0	0	0	0	0	0	0	Xpert-confirmed rifampicin-sensitive TB	sputum	1
742	Male	54	2018-03-01 15:54	Human Mycobacterium Tuberculosis	Microplate method	0	0	0	0	0	0	0	0	0	0	0	Xpert-confirmed rifampicin-sensitive TB	sputum	1
743	Male	22	2018-03-01 15:54	Human Mycobacterium Tuberculosis	Microplate method	0	0	0	0	0	0	0	0	0	0	0	Xpert-confirmed rifampicin-sensitive TB	sputum	1
744	Male	56	2018-03-01 15:54	Human Mycobacterium Tuberculosis	Microplate method	0	0	0	0	0	0	0	0	0	0	0	Xpert-confirmed rifampicin-sensitive TB	other	1
745	Male	49	2018-03-01 15:58	Human Mycobacterium Tuberculosis	Microplate method	0	0	0	0	0	0	0	0	0	0	0	#N/A	sputum	1
746	Male	52	2018-03-01 15:58	Human Mycobacterium Tuberculosis	Microplate method	0	0	0	0	0	0	0	0	0	0	0	Xpert-confirmed rifampicin-sensitive TB	sputum	1
747	Female	15	2018-03-01 15:58	Human Mycobacterium Tuberculosis	Microplate method	0	0	0	0	0	0	0	0	0	0	0	#N/A	bronchoalveolar lavage fluid	1
748	Male	67	2018-03-01 15:58	Human Mycobacterium Tuberculosis	Microplate method	1	0	0	0	0	0	0	0	0	0	0	Xpert-confirmed rifampicin-sensitive TB	sputum	1
749	Male	46	2018-03-01 15:58	Human Mycobacterium Tuberculosis	Microplate method	0	0	0	0	0	0	0	0	0	0	0	Xpert-confirmed rifampicin-sensitive TB	sputum	1
750	Male	26	2018-03-01 15:58	Human Mycobacterium Tuberculosis	Microplate method	0	0	0	0	0	0	0	0	0	0	0	#N/A	bronchoalveolar lavage fluid	1
751	Male	49	2018-03-01 16:22	Human Mycobacterium Tuberculosis	Microplate method	0	0	0	0	0	0	0	0	0	0	0	Xpert-confirmed rifampicin-sensitive TB	sputum	0
752	Male	28	2018-03-01 16:22	Human Mycobacterium Tuberculosis	Microplate method	1	1	1	1	1	0	0	0	1	1	0	Xpert-confirmed rifampicin-resistant TB	sputum	0
753	Male	15	2018-03-01 17:07	Human Mycobacterium Tuberculosis	Microplate method	0	0	0	0	0	0	0	0	0	0	0	Xpert-confirmed rifampicin-sensitive TB	bronchoalveolar lavage fluid	1
754	Female	25	2018-03-01 17:07	Human Mycobacterium Tuberculosis	Microplate method	0	0	0	0	0	0	0	0	0	0	0	#N/A	bronchoalveolar lavage fluid	1
755	Female	72	2018-03-01 17:09	Human Mycobacterium Tuberculosis	Microplate method	0	0	0	0	0	0	0	0	0	0	0	Xpert-confirmed rifampicin-resistant TB	sputum	1
756	Male	76	2018-03-01 17:09	Human Mycobacterium Tuberculosis	Microplate method	0	0	0	0	0	0	0	0	0	0	0	Xpert-confirmed rifampicin-sensitive TB	sputum	1
757	Female	30	2018-03-01 17:10	Human Mycobacterium Tuberculosis	Microplate method	1	0	1	0	1	0	0	0	1	1	0	#N/A	sputum	0
758	Male	20	2018-03-01 17:11	Human Mycobacterium Tuberculosis	Microplate method	0	0	0	0	0	0	0	0	0	0	0	Xpert-confirmed rifampicin-sensitive TB	sputum	0
759	Male	42	2018-03-01 17:11	Human Mycobacterium Tuberculosis	Microplate method	0	0	0	0	0	0	0	0	0	0	0	Xpert-confirmed rifampicin-sensitive TB	sputum	0
760	Female	23	2018-03-01 17:11	Human Mycobacterium Tuberculosis	Microplate method	0	1	0	0	0	0	0	0	0	0	0	Xpert-confirmed rifampicin-sensitive TB	sputum	0
761	Male	23	2018-03-02 15:03	Human Mycobacterium Tuberculosis	Microplate method	0	0	0	0	0	0	0	0	0	0	0	Xpert-confirmed rifampicin-sensitive TB	sputum	1
762	Male	46	2018-03-02 15:03	Human Mycobacterium Tuberculosis	Microplate method	0	0	0	0	0	0	0	0	0	0	0	Xpert-confirmed rifampicin-sensitive TB	sputum	1
763	Male	30	2018-03-02 15:04	Human Mycobacterium Tuberculosis	Microplate method	0	0	0	0	0	0	0	0	0	0	0	Xpert-confirmed rifampicin-resistant TB	sputum	1
764	Male	26	2018-03-02 15:04	Human Mycobacterium Tuberculosis	Microplate method	1	0	0	0	0	0	0	0	0	0	0	Xpert-confirmed rifampicin-sensitive TB	sputum	1
765	Male	38	2018-03-02 15:04	Human Mycobacterium Tuberculosis	Microplate method	0	0	0	0	0	0	0	0	0	0	0	#N/A	sputum	1
766	Male	34	2018-03-02 15:04	Human Mycobacterium Tuberculosis	Microplate method	1	1	1	1	1	0	0	0	1	1	1	Xpert-confirmed rifampicin-resistant TB	sputum	1
767	Male	70	2018-03-02 15:04	Human Mycobacterium Tuberculosis	Microplate method	0	0	0	0	0	0	0	0	0	0	0	Xpert-confirmed rifampicin-sensitive TB	sputum	1
768	Female	37	2018-03-02 15:04	Human Mycobacterium Tuberculosis	Microplate method	0	0	0	0	0	0	0	0	0	0	0	Xpert-confirmed rifampicin-sensitive TB	sputum	1
769	Male	13	2018-03-02 15:09	Human Mycobacterium Tuberculosis	Microplate method	0	1	0	0	0	0	0	0	0	0	0	Xpert-confirmed rifampicin-sensitive TB	bronchoalveolar lavage fluid	1
770	Male	32	2018-03-02 15:09	Human Mycobacterium Tuberculosis	Microplate method	0	0	0	0	0	0	0	0	0	0	0	Xpert-confirmed rifampicin-sensitive TB	bronchoalveolar lavage fluid	1
771	Male	40	2018-03-04 08:19	Human Mycobacterium Tuberculosis	Microplate method	0	0	0	0	0	0	0	0	0	0	0	Xpert-confirmed rifampicin-sensitive TB	other	0
772	Female	5	2018-03-04 08:19	Human Mycobacterium Tuberculosis	Microplate method	0	0	1	0	0	0	0	0	0	0	0	Xpert-confirmed rifampicin-sensitive TB	other	1
773	Male	41	2018-03-04 08:20	Human Mycobacterium Tuberculosis	Microplate method	0	0	0	0	0	0	0	0	0	0	0	#N/A	sputum	1
774	Male	46	2018-03-04 08:20	Human Mycobacterium Tuberculosis	Microplate method	0	0	0	0	0	0	0	0	0	0	0	Xpert-confirmed rifampicin-sensitive TB	sputum	1
775	Male	49	2018-03-04 08:20	Human Mycobacterium Tuberculosis	Microplate method	0	0	0	0	0	0	0	0	0	0	0	Xpert-confirmed rifampicin-sensitive TB	sputum	1
776	Male	38	2018-03-04 08:20	Human Mycobacterium Tuberculosis	Microplate method	0	0	0	0	0	0	0	0	0	0	0	Xpert-confirmed rifampicin-sensitive TB	sputum	1
777	Male	45	2018-03-04 08:20	Human Mycobacterium Tuberculosis	Microplate method	0	0	0	0	0	0	0	0	0	0	1	Xpert-confirmed rifampicin-sensitive TB	sputum	0
778	Male	61	2018-03-04 08:20	Human Mycobacterium Tuberculosis	Microplate method	0	0	0	0	0	0	0	0	0	0	0	Xpert-confirmed rifampicin-sensitive TB	sputum	1
779	Female	15	2018-03-04 08:22	Human Mycobacterium Tuberculosis	Microplate method	0	0	0	0	0	0	0	0	0	0	0	Xpert-confirmed rifampicin-sensitive TB	sputum	1
780	Male	23	2018-03-04 08:22	Human Mycobacterium Tuberculosis	Microplate method	0	0	0	0	0	0	0	0	0	0	0	#N/A	sputum	1
781	Male	78	2018-03-04 08:22	Human Mycobacterium Tuberculosis	Microplate method	0	0	0	0	0	0	0	0	0	0	0	Xpert-confirmed rifampicin-sensitive TB	sputum	1
782	Female	48	2018-03-04 08:22	Human Mycobacterium Tuberculosis	Microplate method	0	1	0	0	0	0	0	0	0	0	0	Xpert-confirmed rifampicin-sensitive TB	sputum	1
783	Female	22	2018-03-04 08:22	Human Mycobacterium Tuberculosis	Microplate method	0	0	0	0	0	0	0	0	0	0	0	Xpert-confirmed rifampicin-sensitive TB	sputum	1
784	Female	17	2018-03-04 08:22	Human Mycobacterium Tuberculosis	Microplate method	0	0	0	0	0	0	0	0	0	0	0	Xpert-confirmed rifampicin-sensitive TB	sputum	1
785	Male	46	2018-03-04 08:23	Human Mycobacterium Tuberculosis	Microplate method	0	0	0	0	0	0	0	0	0	0	0	Xpert-confirmed rifampicin-sensitive TB	bronchoalveolar lavage fluid	1
786	Male	63	2018-03-05 08:38	Human Mycobacterium Tuberculosis	Microplate method	0	0	0	0	0	0	0	0	0	0	0	Xpert-confirmed rifampicin-sensitive TB	sputum	1
787	Female	24	2018-03-05 11:36	Human Mycobacterium Tuberculosis	Microplate method	0	0	0	0	0	0	0	0	0	0	0	Xpert-confirmed rifampicin-sensitive TB	sputum	1
788	Male	65	2018-03-05 11:36	Human Mycobacterium Tuberculosis	Microplate method	0	0	0	0	0	0	0	0	0	0	0	Xpert-confirmed rifampicin-sensitive TB	sputum	1
789	Male	71	2018-03-05 11:40	Human Mycobacterium Tuberculosis	Microplate method	1	0	0	0	0	0	0	0	0	0	0	Xpert-confirmed rifampicin-sensitive TB	sputum	1
790	Male	14	2018-03-05 11:40	Human Mycobacterium Tuberculosis	Microplate method	0	0	0	0	0	0	0	0	0	0	0	Xpert-confirmed rifampicin-sensitive TB	sputum	1
791	Male	22	2018-03-05 11:41	Human Mycobacterium Tuberculosis	Microplate method	0	0	0	0	0	0	0	0	0	0	0	Xpert-confirmed rifampicin-sensitive TB	sputum	1
792	Female	25	2018-03-05 11:43	Human Mycobacterium Tuberculosis	Microplate method	0	0	0	0	0	0	0	0	0	0	0	Xpert-confirmed rifampicin-sensitive TB	sputum	1
793	Male	76	2018-03-05 11:44	Human Mycobacterium Tuberculosis	Microplate method	0	0	0	0	0	0	0	0	0	0	0	Xpert-confirmed rifampicin-sensitive TB	sputum	1
794	Male	56	2018-03-05 11:44	Human Mycobacterium Tuberculosis	Microplate method	0	0	0	0	0	0	0	0	0	0	0	Xpert-confirmed rifampicin-sensitive TB	sputum	1
795	Male	48	2018-03-05 11:45	Human Mycobacterium Tuberculosis	Microplate method	0	0	0	0	0	0	0	0	0	0	0	Xpert-confirmed rifampicin-sensitive TB	sputum	1
796	Male	76	2018-03-05 13:54	Human Mycobacterium Tuberculosis	Microplate method	0	0	0	0	0	0	0	0	0	0	0	Xpert-confirmed rifampicin-sensitive TB	sputum	1
797	Female	20	2018-03-05 14:04	Human Mycobacterium Tuberculosis	Microplate method	0	1	0	0	0	0	0	0	0	0	0	Xpert-confirmed rifampicin-sensitive TB	sputum	0
798	Female	18	2018-03-05 14:04	Human Mycobacterium Tuberculosis	Microplate method	0	0	0	0	0	0	0	0	0	0	0	Xpert-confirmed rifampicin-sensitive TB	sputum	0
799	Female	26	2018-03-05 14:05	Human Mycobacterium Tuberculosis	Microplate method	0	0	0	0	0	0	0	0	0	0	0	Xpert-confirmed rifampicin-sensitive TB	sputum	0
800	Male	23	2018-03-05 14:09	Human Mycobacterium Tuberculosis	Microplate method	0	0	0	0	0	0	0	0	0	0	0	Xpert-confirmed rifampicin-resistant TB	other	1
801	Male	37	2018-03-06 09:25	Human Mycobacterium Tuberculosis	Microplate method	1	0	0	0	0	0	0	0	0	0	0	Xpert-confirmed rifampicin-sensitive TB	sputum	1
802	Male	17	2018-03-06 09:25	Human Mycobacterium Tuberculosis	Microplate method	0	0	0	0	0	0	0	0	0	0	0	Xpert-confirmed rifampicin-sensitive TB	bronchoalveolar lavage fluid	0
803	Male	58	2018-03-06 09:27	Human Mycobacterium Tuberculosis	Microplate method	1	1	1	1	1	0	0	0	0	0	0	Xpert-confirmed rifampicin-resistant TB	sputum	1
804	Male	17	2018-03-06 09:29	Human Mycobacterium Tuberculosis	Microplate method	0	0	0	0	0	0	0	0	0	0	0	#N/A	sputum	0
805	Female	22	2018-03-06 09:30	Human Mycobacterium Tuberculosis	Microplate method	0	0	0	0	0	0	0	0	0	0	0	Xpert-confirmed rifampicin-sensitive TB	sputum	0
806	Male	24	2018-03-06 09:31	Human Mycobacterium Tuberculosis	Microplate method	0	0	0	0	0	0	0	0	0	0	0	Xpert-confirmed rifampicin-sensitive TB	other	0
807	Female	28	2018-03-06 09:32	Human Mycobacterium Tuberculosis	Microplate method	0	0	0	0	0	0	0	0	0	0	0	Xpert-confirmed rifampicin-sensitive TB	other	1
808	Male	17	2018-03-07 09:04	Human Mycobacterium Tuberculosis	Microplate method	0	0	0	0	0	0	0	0	0	0	0	Xpert-confirmed rifampicin-sensitive TB	bronchoalveolar lavage fluid	1
809	Female	34	2018-03-07 09:04	Human Mycobacterium Tuberculosis	Microplate method	0	0	0	0	0	0	0	0	0	0	0	Xpert-confirmed rifampicin-sensitive TB	bronchoalveolar lavage fluid	1
810	Male	50	2018-03-07 09:04	Human Mycobacterium Tuberculosis	Microplate method	0	0	0	0	0	0	0	0	0	0	0	Xpert-confirmed rifampicin-sensitive TB	bronchoalveolar lavage fluid	1
811	Male	53	2018-03-07 09:05	Human Mycobacterium Tuberculosis	Microplate method	0	0	0	0	0	0	0	0	0	0	0	#N/A	bronchoalveolar lavage fluid	1
812	Female	48	2018-03-07 09:05	Human Mycobacterium Tuberculosis	Microplate method	1	1	0	0	0	0	0	0	0	0	0	Xpert-confirmed rifampicin-sensitive TB	bronchoalveolar lavage fluid	1
813	Male	15	2018-03-07 09:05	Human Mycobacterium Tuberculosis	Microplate method	1	1	0	0	0	0	0	0	0	0	0	Xpert-confirmed rifampicin-sensitive TB	sputum	1
814	Male	58	2018-03-07 09:10	Human Mycobacterium Tuberculosis	Microplate method	1	0	1	0	1	0	0	0	0	0	0	Xpert-confirmed rifampicin-sensitive TB	sputum	1
815	Male	54	2018-03-07 09:11	Human Mycobacterium Tuberculosis	Microplate method	1	0	1	1	0	0	0	0	1	1	0	#N/A	sputum	1
816	Female	39	2018-03-07 09:11	Human Mycobacterium Tuberculosis	Microplate method	1	1	1	1	1	0	0	0	0	1	0	Xpert-confirmed rifampicin-sensitive TB	sputum	1
817	Female	76	2018-03-07 09:11	Human Mycobacterium Tuberculosis	Microplate method	1	0	0	0	0	0	0	0	0	0	0	Xpert-confirmed rifampicin-sensitive TB	sputum	1
818	Male	21	2018-03-07 09:16	Human Mycobacterium Tuberculosis	Microplate method	0	0	0	0	0	0	0	0	0	0	0	Xpert-confirmed rifampicin-sensitive TB	sputum	1
819	Male	22	2018-03-07 09:16	Human Mycobacterium Tuberculosis	Microplate method	0	0	0	0	0	0	0	0	0	0	0	#N/A	bronchoalveolar lavage fluid	1
820	Male	26	2018-03-07 09:17	Human Mycobacterium Tuberculosis	Microplate method	1	0	0	0	0	0	0	0	0	0	0	#N/A	bronchoalveolar lavage fluid	1
821	Female	31	2018-03-07 09:20	Human Mycobacterium Tuberculosis	Microplate method	1	0	1	0	0	0	0	0	1	1	0	#N/A	sputum	0
822	Male	39	2018-03-07 09:33	Human Mycobacterium Tuberculosis	Microplate method	0	0	0	0	0	0	0	0	0	0	0	Xpert-confirmed rifampicin-sensitive TB	sputum	0
823	Male	24	2018-03-07 09:33	Human Mycobacterium Tuberculosis	Microplate method	0	0	0	0	0	0	0	0	0	0	0	Xpert-confirmed rifampicin-sensitive TB	sputum	0
824	Female	43	2018-03-07 09:34	Human Mycobacterium Tuberculosis	Microplate method	0	0	0	0	0	0	0	0	0	0	0	Xpert-confirmed rifampicin-sensitive TB	sputum	0
825	Male	64	2018-03-07 09:36	Human Mycobacterium Tuberculosis	Microplate method	1	0	0	0	0	0	0	0	0	0	0	#N/A	sputum	0
826	Female	21	2018-03-07 13:28	Human Mycobacterium Tuberculosis	Microplate method	1	0	1	1	1	1	1	1	0	0	0	Xpert-confirmed rifampicin-resistant TB	bronchoalveolar lavage fluid	1
827	Female	30	2018-03-07 13:28	Human Mycobacterium Tuberculosis	Microplate method	0	0	0	0	0	0	0	0	0	0	0	Xpert-confirmed rifampicin-sensitive TB	sputum	1
828	Female	49	2018-03-07 13:29	Human Mycobacterium Tuberculosis	Microplate method	0	0	0	0	0	0	0	0	0	0	0	Xpert-confirmed rifampicin-sensitive TB	sputum	1
829	Male	72	2018-03-07 13:30	Human Mycobacterium Tuberculosis	Microplate method	0	0	0	0	0	0	0	0	0	0	0	Xpert-confirmed rifampicin-sensitive TB	sputum	1
830	Male	29	2018-03-07 13:30	Human Mycobacterium Tuberculosis	Microplate method	1	0	1	0	1	0	0	0	0	1	0	Xpert-confirmed rifampicin-resistant TB	sputum	1
831	Male	31	2018-03-07 13:30	Human Mycobacterium Tuberculosis	Microplate method	0	0	0	0	0	0	0	0	0	0	0	Xpert-confirmed rifampicin-sensitive TB	sputum	1
832	Female	57	2018-03-07 13:31	Human Mycobacterium Tuberculosis	Microplate method	0	0	0	0	0	0	0	0	0	0	0	Xpert-confirmed rifampicin-sensitive TB	sputum	0
833	Male	31	2018-03-07 13:35	Human Mycobacterium Tuberculosis	Microplate method	0	0	0	0	0	0	0	0	0	0	0	Xpert-confirmed rifampicin-sensitive TB	bronchoalveolar lavage fluid	1
834	Female	19	2018-03-07 13:35	Human Mycobacterium Tuberculosis	Microplate method	0	0	0	0	0	0	0	0	0	0	0	Xpert-confirmed rifampicin-sensitive TB	bronchoalveolar lavage fluid	1
835	Male	23	2018-03-07 13:35	Human Mycobacterium Tuberculosis	Microplate method	0	0	0	0	0	0	0	0	0	0	0	Xpert-confirmed rifampicin-sensitive TB	bronchoalveolar lavage fluid	1
836	Male	59	2018-03-07 13:35	Human Mycobacterium Tuberculosis	Microplate method	0	0	0	0	0	0	0	0	0	0	0	#N/A	bronchoalveolar lavage fluid	1
837	Female	36	2018-03-07 13:39	Human Mycobacterium Tuberculosis	Microplate method	0	0	0	0	0	0	0	0	0	0	0	Xpert-confirmed rifampicin-sensitive TB	sputum	0
838	Female	65	2018-03-07 13:39	Human Mycobacterium Tuberculosis	Microplate method	1	0	0	0	0	0	0	0	0	0	0	Xpert-confirmed rifampicin-sensitive TB	sputum	1
839	Female	51	2018-03-08 08:52	Human Mycobacterium Tuberculosis	Microplate method	0	0	0	0	0	0	0	0	0	0	0	Xpert-confirmed rifampicin-sensitive TB	sputum	0
840	Male	24	2018-03-08 08:53	Human Mycobacterium Tuberculosis	Microplate method	1	0	0	0	0	0	0	0	0	0	0	Xpert-confirmed rifampicin-sensitive TB	bronchoalveolar lavage fluid	1
841	Male	52	2018-03-08 08:56	Human Mycobacterium Tuberculosis	Microplate method	0	0	0	0	0	0	0	0	0	0	0	Xpert-confirmed rifampicin-sensitive TB	sputum	1
842	Male	71	2018-03-09 09:08	Human Mycobacterium Tuberculosis	Microplate method	0	0	0	0	0	0	0	0	0	0	0	Xpert-confirmed rifampicin-sensitive TB	other	1
843	Female	34	2018-03-09 09:09	Human Mycobacterium Tuberculosis	Microplate method	1	1	1	1	1	0	0	0	0	0	0	Xpert-confirmed rifampicin-resistant TB	sputum	1
844	Male	37	2018-03-09 09:09	Human Mycobacterium Tuberculosis	Microplate method	1	0	0	0	0	0	0	0	0	0	0	#N/A	Pleural fluid	1
845	Male	31	2018-03-09 09:14	Human Mycobacterium Tuberculosis	Microplate method	0	0	0	0	0	0	0	0	1	1	0	#N/A	sputum	1
846	Female	30	2018-03-09 09:14	Human Mycobacterium Tuberculosis	Microplate method	0	0	0	0	0	0	0	0	0	0	0	Xpert-confirmed rifampicin-sensitive TB	sputum	1
847	Male	49	2018-03-09 09:14	Human Mycobacterium Tuberculosis	Microplate method	0	0	0	0	0	0	0	0	0	0	0	Xpert-confirmed rifampicin-sensitive TB	sputum	1
848	Female	29	2018-03-09 09:14	Human Mycobacterium Tuberculosis	Microplate method	0	0	0	0	0	0	0	0	0	0	0	Xpert-confirmed rifampicin-sensitive TB	bronchoalveolar lavage fluid	1
849	Male	19	2018-03-09 09:14	Human Mycobacterium Tuberculosis	Microplate method	0	0	0	0	0	0	0	0	0	0	0	Xpert-confirmed rifampicin-sensitive TB	bronchoalveolar lavage fluid	1
850	Male	15	2018-03-09 09:14	Human Mycobacterium Tuberculosis	Microplate method	1	1	0	0	0	0	0	0	0	0	0	Xpert-confirmed rifampicin-sensitive TB	bronchoalveolar lavage fluid	1
851	Female	41	2018-03-09 09:14	Human Mycobacterium Tuberculosis	Microplate method	0	0	0	0	0	0	0	0	0	0	0	Xpert-confirmed rifampicin-sensitive TB	sputum	1
852	Female	22	2018-03-09 09:15	Human Mycobacterium Tuberculosis	Microplate method	0	0	0	0	0	0	0	0	0	0	0	Xpert-confirmed rifampicin-sensitive TB	sputum	0
853	Male	18	2018-03-09 09:16	Human Mycobacterium Tuberculosis	Microplate method	0	0	0	0	0	0	0	0	0	0	0	Xpert-confirmed rifampicin-sensitive TB	sputum	0
854	Male	31	2018-03-09 09:17	Human Mycobacterium Tuberculosis	Microplate method	0	0	0	0	0	0	0	0	0	0	0	#N/A	sputum	0
855	Female	39	2018-03-10 08:43	Human Mycobacterium Tuberculosis	Microplate method	1	0	0	0	0	0	0	0	0	0	0	Xpert-confirmed rifampicin-sensitive TB	sputum	1
856	Male	16	2018-03-10 08:44	Human Mycobacterium Tuberculosis	Microplate method	0	0	0	0	0	0	0	0	0	0	0	Xpert-confirmed rifampicin-sensitive TB	sputum	0
857	Male	30	2018-03-10 08:44	Human Mycobacterium Tuberculosis	Microplate method	1	0	0	0	0	0	0	0	1	1	0	#N/A	sputum	0
858	Male	18	2018-03-10 08:45	Human Mycobacterium Tuberculosis	Microplate method	0	0	0	0	0	0	0	0	0	0	0	Xpert-confirmed rifampicin-sensitive TB	sputum	1
859	Male	42	2018-03-10 08:45	Human Mycobacterium Tuberculosis	Microplate method	0	0	0	0	0	0	0	0	0	0	0	#N/A	sputum	0
860	Male	70	2018-03-10 08:46	Human Mycobacterium Tuberculosis	Microplate method	0	0	0	0	0	0	0	0	0	0	0	Xpert-confirmed rifampicin-sensitive TB	sputum	1
861	Male	48	2018-03-10 08:46	Human Mycobacterium Tuberculosis	Microplate method	0	0	0	0	0	0	0	0	0	0	0	Xpert-confirmed rifampicin-sensitive TB	sputum	1
862	Male	35	2018-03-10 08:46	Human Mycobacterium Tuberculosis	Microplate method	0	1	0	0	0	0	0	0	0	0	0	#N/A	sputum	1
863	Female	21	2018-03-10 08:46	Human Mycobacterium Tuberculosis	Microplate method	1	0	1	0	1	0	0	0	0	0	0	Xpert-confirmed rifampicin-resistant TB	sputum	1
864	Male	54	2018-03-10 08:47	Human Mycobacterium Tuberculosis	Microplate method	0	0	0	0	0	0	0	0	0	0	0	Xpert-confirmed rifampicin-sensitive TB	sputum	1
865	Male	32	2018-03-10 08:47	Human Mycobacterium Tuberculosis	Microplate method	0	0	0	0	0	0	0	0	0	0	0	#N/A	sputum	1
866	Male	29	2018-03-10 08:47	Human Mycobacterium Tuberculosis	Microplate method	0	0	0	0	0	0	0	0	0	0	0	Xpert-confirmed rifampicin-sensitive TB	sputum	1
867	Female	24	2018-03-10 08:47	Human Mycobacterium Tuberculosis	Microplate method	0	0	0	0	0	0	0	0	0	1	0	#N/A	sputum	1
868	Male	33	2018-03-10 08:47	Human Mycobacterium Tuberculosis	Microplate method	0	0	0	0	0	0	0	0	0	0	0	Xpert-confirmed rifampicin-sensitive TB	sputum	1
869	Male	67	2018-03-10 08:47	Human Mycobacterium Tuberculosis	Microplate method	0	0	0	0	0	0	0	0	0	0	0	#N/A	Pleural fluid	1
870	Male	22	2018-03-10 08:48	Human Mycobacterium Tuberculosis	Microplate method	0	0	0	0	0	0	0	0	0	0	0	#N/A	Pleural fluid	1
871	Female	54	2018-03-12 08:53	Human Mycobacterium Tuberculosis	Microplate method	0	0	0	0	0	0	0	0	0	0	0	Xpert-confirmed rifampicin-sensitive TB	sputum	1
872	Male	47	2018-03-12 08:57	Human Mycobacterium Tuberculosis	Microplate method	0	0	0	0	0	0	0	0	1	1	0	Xpert-confirmed rifampicin-sensitive TB	sputum	1
873	Female	19	2018-03-12 08:57	Human Mycobacterium Tuberculosis	Microplate method	0	0	0	0	0	0	0	0	0	0	0	Xpert-confirmed rifampicin-sensitive TB	sputum	1
874	Female	58	2018-03-12 08:57	Human Mycobacterium Tuberculosis	Microplate method	0	0	0	0	0	0	0	0	0	0	0	Xpert-confirmed rifampicin-sensitive TB	sputum	1
875	Male	74	2018-03-12 08:57	Human Mycobacterium Tuberculosis	Microplate method	0	0	0	0	0	0	0	0	0	0	0	Xpert-confirmed rifampicin-sensitive TB	sputum	1
876	Female	35	2018-03-12 08:59	Human Mycobacterium Tuberculosis	Microplate method	0	1	0	0	0	0	0	0	0	0	0	Xpert-confirmed rifampicin-sensitive TB	sputum	0
877	Female	76	2018-03-12 09:00	Human Mycobacterium Tuberculosis	Microplate method	0	0	0	0	0	0	0	0	1	1	0	Xpert-confirmed rifampicin-sensitive TB	sputum	1
878	Male	66	2018-03-12 09:10	Human Mycobacterium Tuberculosis	Microplate method	0	0	0	0	0	0	0	0	0	0	0	Xpert-confirmed rifampicin-sensitive TB	sputum	1
879	Male	72	2018-03-12 09:10	Human Mycobacterium Tuberculosis	Microplate method	0	0	0	0	0	0	0	0	0	0	0	#N/A	sputum	0
880	Male	28	2018-03-12 09:11	Human Mycobacterium Tuberculosis	Microplate method	0	0	0	0	0	0	0	0	0	0	0	Xpert-confirmed rifampicin-sensitive TB	sputum	1
881	Male	46	2018-03-12 09:11	Human Mycobacterium Tuberculosis	Microplate method	0	0	1	0	1	0	0	0	0	0	0	Xpert-confirmed rifampicin-sensitive TB	sputum	0
882	Male	14	2018-03-12 09:17	Human Mycobacterium Tuberculosis	Microplate method	0	0	0	0	0	0	0	0	0	0	0	Xpert-confirmed rifampicin-sensitive TB	other	1
883	Male	29	2018-03-12 14:39	Human Mycobacterium Tuberculosis	Microplate method	1	1	1	1	1	0	1	0	1	1	0	Xpert-confirmed rifampicin-resistant TB	sputum	0
884	Male	36	2018-03-13 08:59	Human Mycobacterium Tuberculosis	Microplate method	0	0	0	0	0	0	0	0	0	0	0	Xpert-confirmed rifampicin-sensitive TB	sputum	0
885	Male	21	2018-03-13 09:01	Human Mycobacterium Tuberculosis	Microplate method	0	0	0	0	0	0	0	0	0	0	0	#N/A	sputum	0
886	Male	23	2018-03-13 11:14	Human Mycobacterium Tuberculosis	Microplate method	0	0	0	0	0	0	0	0	0	0	0	Xpert-confirmed rifampicin-sensitive TB	sputum	1
887	Female	63	2018-03-13 11:14	Human Mycobacterium Tuberculosis	Microplate method	0	0	0	0	0	0	0	0	0	0	0	#N/A	sputum	0
888	Male	50	2018-03-13 11:14	Human Mycobacterium Tuberculosis	Microplate method	0	0	0	0	0	0	0	0	0	0	0	Xpert-confirmed rifampicin-sensitive TB	sputum	1
889	Male	21	2018-03-13 11:19	Human Mycobacterium Tuberculosis	Microplate method	0	1	0	0	0	0	0	0	0	0	0	Xpert-confirmed rifampicin-sensitive TB	sputum	0
890	Male	39	2018-03-13 11:20	Human Mycobacterium Tuberculosis	Microplate method	0	0	0	0	0	0	0	0	0	0	0	Xpert-confirmed rifampicin-sensitive TB	other	1
891	Male	51	2018-03-13 14:21	Human Mycobacterium Tuberculosis	Microplate method	1	0	0	1	0	0	0	0	0	0	0	#N/A	sputum	0
892	Female	28	2018-03-13 14:22	Human Mycobacterium Tuberculosis	Microplate method	0	0	0	0	0	0	0	0	0	0	0	Xpert-confirmed rifampicin-sensitive TB	sputum	1
893	Male	45	2018-03-14 09:04	Human Mycobacterium Tuberculosis	Microplate method	1	0	1	0	0	0	0	0	0	0	1	Xpert-confirmed rifampicin-resistant TB	sputum	0
894	Male	49	2018-03-14 09:06	Human Mycobacterium Tuberculosis	Microplate method	0	0	0	0	0	0	0	0	0	0	0	Xpert-confirmed rifampicin-sensitive TB	sputum	1
895	Male	61	2018-03-14 09:06	Human Mycobacterium Tuberculosis	Microplate method	0	0	0	0	0	0	0	0	0	0	0	#N/A	bronchoalveolar lavage fluid	1
896	Male	61	2018-03-14 09:06	Human Mycobacterium Tuberculosis	Microplate method	0	0	0	0	0	0	0	0	1	1	0	Xpert-confirmed rifampicin-sensitive TB	sputum	1
897	Female	31	2018-03-14 09:08	Human Mycobacterium Tuberculosis	Microplate method	0	0	0	0	0	0	0	0	0	0	0	#N/A	bronchoalveolar lavage fluid	1
898	Female	36	2018-03-14 09:09	Human Mycobacterium Tuberculosis	Microplate method	0	0	0	0	0	0	0	0	1	1	0	Xpert-confirmed rifampicin-sensitive TB	other	1
899	Male	18	2018-03-14 10:26	Human Mycobacterium Tuberculosis	Microplate method	0	0	0	0	0	0	0	0	0	0	0	Xpert-confirmed rifampicin-sensitive TB	sputum	1
900	Male	68	2018-03-14 14:33	Human Mycobacterium Tuberculosis	Microplate method	0	0	0	0	0	0	0	0	0	0	0	Xpert-confirmed rifampicin-sensitive TB	sputum	1
901	Female	36	2018-03-14 14:33	Human Mycobacterium Tuberculosis	Microplate method	0	0	0	0	0	0	0	0	0	0	0	Xpert-confirmed rifampicin-sensitive TB	sputum	1
902	Female	15	2018-03-14 14:33	Human Mycobacterium Tuberculosis	Microplate method	0	0	0	0	0	0	0	0	0	0	0	Xpert-confirmed rifampicin-sensitive TB	sputum	1
903	Female	24	2018-03-14 14:33	Human Mycobacterium Tuberculosis	Microplate method	0	0	0	0	0	0	0	0	0	0	0	Xpert-confirmed rifampicin-sensitive TB	sputum	1
904	Male	36	2018-03-14 14:36	Human Mycobacterium Tuberculosis	Microplate method	1	1	1	0	1	0	0	0	0	0	0	Xpert-confirmed rifampicin-resistant TB	bronchoalveolar lavage fluid	1
905	Male	22	2018-03-14 14:38	Human Mycobacterium Tuberculosis	Microplate method	1	0	1	0	1	0	0	0	0	0	0	Xpert-confirmed rifampicin-resistant TB	sputum	1
906	Male	41	2018-03-14 14:38	Human Mycobacterium Tuberculosis	Microplate method	0	0	0	0	0	0	0	0	0	0	0	Xpert-confirmed rifampicin-sensitive TB	sputum	1
907	Male	73	2018-03-14 14:38	Human Mycobacterium Tuberculosis	Microplate method	0	0	0	0	0	0	0	0	1	1	0	Xpert-confirmed rifampicin-sensitive TB	bronchoalveolar lavage fluid	1
908	Male	34	2018-03-14 14:38	Human Mycobacterium Tuberculosis	Microplate method	0	0	0	0	0	0	0	0	0	0	0	#N/A	sputum	1
909	Male	28	2018-03-14 14:39	Human Mycobacterium Tuberculosis	Microplate method	1	0	0	0	0	0	0	0	0	0	0	Xpert-confirmed rifampicin-sensitive TB	other	1
910	Male	38	2018-03-14 15:26	Human Mycobacterium Tuberculosis	Microplate method	0	0	0	0	0	0	0	0	0	0	0	Xpert-confirmed rifampicin-sensitive TB	sputum	0
911	Male	30	2018-03-15 09:08	Human Mycobacterium Tuberculosis	Microplate method	0	0	0	0	0	0	0	0	0	0	0	#N/A	sputum	1
912	Female	21	2018-03-15 09:08	Human Mycobacterium Tuberculosis	Microplate method	1	0	1	0	1	0	0	0	0	0	0	Xpert-confirmed rifampicin-resistant TB	bronchoalveolar lavage fluid	1
913	Male	41	2018-03-15 09:10	Human Mycobacterium Tuberculosis	Microplate method	0	0	0	0	0	0	0	0	0	0	0	Xpert-confirmed rifampicin-sensitive TB	sputum	1
914	Male	45	2018-03-15 09:23	Human Mycobacterium Tuberculosis	Microplate method	0	0	0	0	0	0	0	0	0	0	0	Xpert-confirmed rifampicin-sensitive TB	sputum	0
915	Male	20	2018-03-15 09:23	Human Mycobacterium Tuberculosis	Microplate method	0	0	0	0	0	0	0	0	0	0	0	#N/A	sputum	0
916	Male	37	2018-03-15 14:14	Human Mycobacterium Tuberculosis	Microplate method	0	0	0	0	0	0	0	0	0	0	0	Xpert-confirmed rifampicin-sensitive TB	other	1
917	Male	73	2018-03-15 14:15	Human Mycobacterium Tuberculosis	Microplate method	0	0	0	0	0	0	0	0	1	1	0	#N/A	sputum	1
918	Male	68	2018-03-15 14:16	Human Mycobacterium Tuberculosis	Microplate method	0	0	0	0	0	0	0	0	0	0	0	#N/A	bronchoalveolar lavage fluid	1
919	Male	49	2018-03-15 14:17	Human Mycobacterium Tuberculosis	Microplate method	0	0	0	0	0	0	0	0	0	0	0	#N/A	sputum	0
920	Male	43	2018-03-15 14:17	Human Mycobacterium Tuberculosis	Microplate method	0	0	0	0	0	0	0	0	0	0	0	Xpert-confirmed rifampicin-sensitive TB	sputum	0
921	Male	49	2018-03-15 14:19	Human Mycobacterium Tuberculosis	Microplate method	0	0	0	0	0	0	0	0	0	0	0	#N/A	other	1
922	Male	45	2018-03-15 14:21	Human Mycobacterium Tuberculosis	Microplate method	0	0	0	0	0	0	0	0	0	0	0	Xpert-confirmed rifampicin-sensitive TB	sputum	0
923	Male	21	2018-03-15 14:21	Human Mycobacterium Tuberculosis	Microplate method	1	0	0	0	0	0	0	0	1	1	0	Xpert-confirmed rifampicin-resistant TB	sputum	0
924	Male	49	2018-03-15 14:21	Human Mycobacterium Tuberculosis	Microplate method	0	0	0	0	0	0	0	0	0	0	0	Xpert-confirmed rifampicin-sensitive TB	sputum	0
925	Male	63	2018-03-15 14:22	Human Mycobacterium Tuberculosis	Microplate method	0	0	0	0	0	0	0	0	0	0	0	#N/A	sputum	0
926	Male	54	2018-03-16 09:14	Human Mycobacterium Tuberculosis	Microplate method	0	0	1	0	1	0	0	0	0	0	0	Xpert-confirmed rifampicin-sensitive TB	sputum	1
927	Female	31	2018-03-16 09:15	Human Mycobacterium Tuberculosis	Microplate method	1	0	0	0	0	0	0	0	0	0	0	Xpert-confirmed rifampicin-sensitive TB	bronchoalveolar lavage fluid	1
928	Female	28	2018-03-16 09:17	Human Mycobacterium Tuberculosis	Microplate method	0	0	0	0	0	0	0	0	0	0	0	Xpert-confirmed rifampicin-sensitive TB	sputum	0
929	Male	17	2018-03-16 09:24	Human Mycobacterium Tuberculosis	Microplate method	0	0	0	0	0	0	0	0	1	1	0	#N/A	sputum	0
930	Male	54	2018-03-16 09:33	Human Mycobacterium Tuberculosis	Microplate method	1	0	0	0	0	0	0	0	0	0	0	Xpert-confirmed rifampicin-resistant TB	sputum	1
931	Male	37	2018-03-16 09:35	Human Mycobacterium Tuberculosis	Microplate method	0	0	0	0	0	0	0	0	0	0	0	Xpert-confirmed rifampicin-sensitive TB	sputum	1
932	Male	66	2018-03-16 09:37	Human Mycobacterium Tuberculosis	Microplate method	1	1	0	0	0	0	0	0	0	0	0	Xpert-confirmed rifampicin-resistant TB	other	0
933	Male	9	2018-03-16 10:53	Human Mycobacterium Tuberculosis	Microplate method	1	1	0	1	0	0	0	0	0	0	1	#N/A	sputum	0
934	Male	42	2018-03-16 13:42	Human Mycobacterium Tuberculosis	Microplate method	0	0	0	0	0	0	0	0	0	0	0	Xpert-confirmed rifampicin-sensitive TB	sputum	1
935	Female	39	2018-03-16 13:42	Human Mycobacterium Tuberculosis	Microplate method	0	0	0	0	0	0	0	0	0	0	0	Xpert-confirmed rifampicin-sensitive TB	bronchoalveolar lavage fluid	0
936	Male	67	2018-03-16 13:42	Human Mycobacterium Tuberculosis	Microplate method	0	0	0	0	0	0	0	0	0	0	0	Xpert-confirmed rifampicin-sensitive TB	sputum	1
937	Male	21	2018-03-16 13:44	Human Mycobacterium Tuberculosis	Microplate method	1	1	0	0	0	0	0	0	0	0	0	#N/A	sputum	0
938	Male	29	2018-03-16 13:45	Human Mycobacterium Tuberculosis	Microplate method	0	0	0	0	0	0	0	0	0	0	0	#N/A	bronchoalveolar lavage fluid	1
939	Male	62	2018-03-16 13:48	Human Mycobacterium Tuberculosis	Microplate method	0	0	0	0	0	0	0	0	0	0	0	#N/A	sputum	0
940	Male	40	2018-03-17 08:47	Human Mycobacterium Tuberculosis	Microplate method	0	1	0	0	0	0	0	0	0	0	0	Xpert-confirmed rifampicin-sensitive TB	sputum	1
941	Male	87	2018-03-17 08:47	Human Mycobacterium Tuberculosis	Microplate method	0	0	0	0	0	0	0	0	0	0	0	Xpert-confirmed rifampicin-sensitive TB	sputum	1
942	Female	1	2018-03-17 08:48	Human Mycobacterium Tuberculosis	Microplate method	1	1	0	0	0	0	0	0	0	0	0	Xpert-confirmed rifampicin-sensitive TB	other	1
943	Male	51	2018-03-17 08:48	Human Mycobacterium Tuberculosis	Microplate method	1	1	1	1	1	1	0	1	1	1	1	#N/A	sputum	1
944	Male	61	2018-03-17 08:50	Human Mycobacterium Tuberculosis	Microplate method	1	0	1	1	0	0	0	0	0	0	0	#N/A	sputum	0
945	Female	24	2018-03-19 08:50	Human Mycobacterium Tuberculosis	Microplate method	1	0	0	0	0	0	0	0	0	0	0	#N/A	sputum	1
946	Male	52	2018-03-19 08:50	Human Mycobacterium Tuberculosis	Microplate method	1	0	0	0	0	0	0	0	0	0	0	Xpert-confirmed rifampicin-sensitive TB	bronchoalveolar lavage fluid	1
947	Male	50	2018-03-19 08:52	Human Mycobacterium Tuberculosis	Microplate method	1	1	1	1	1	0	0	0	0	0	0	Xpert-confirmed rifampicin-resistant TB	sputum	1
948	Male	69	2018-03-19 08:53	Human Mycobacterium Tuberculosis	Microplate method	0	0	0	0	0	0	0	0	0	0	0	Xpert-confirmed rifampicin-sensitive TB	bronchoalveolar lavage fluid	1
949	Male	66	2018-03-19 08:54	Human Mycobacterium Tuberculosis	Microplate method	0	0	0	0	0	0	0	0	0	0	0	Xpert-confirmed rifampicin-sensitive TB	sputum	1
950	Male	25	2018-03-19 08:57	Human Mycobacterium Tuberculosis	Microplate method	0	0	0	0	0	0	0	0	0	0	0	#N/A	sputum	1
951	Female	49	2018-03-19 08:59	Human Mycobacterium Tuberculosis	Microplate method	1	0	0	0	0	0	0	0	0	0	0	#N/A	sputum	0
952	Male	50	2018-03-19 09:00	Human Mycobacterium Tuberculosis	Microplate method	0	0	1	0	1	0	0	0	0	0	0	Xpert-confirmed rifampicin-resistant TB	sputum	0
953	Female	28	2018-03-19 09:01	Human Mycobacterium Tuberculosis	Microplate method	0	0	0	0	0	0	0	0	0	0	0	#N/A	sputum	0
954	Male	22	2018-03-19 09:03	Human Mycobacterium Tuberculosis	Microplate method	0	0	0	0	0	0	0	0	0	1	0	Xpert-confirmed rifampicin-sensitive TB	sputum	1
955	Male	13	2018-03-19 11:10	Human Mycobacterium Tuberculosis	Microplate method	0	0	0	0	0	0	0	0	0	0	0	Xpert-confirmed rifampicin-sensitive TB	sputum	0
956	Female	67	2018-03-19 14:24	Human Mycobacterium Tuberculosis	Microplate method	1	1	0	0	0	0	0	0	0	0	0	Xpert-confirmed rifampicin-resistant TB	sputum	0
957	Male	72	2018-03-19 14:34	Human Mycobacterium Tuberculosis	Microplate method	0	0	0	0	0	0	0	0	0	0	0	#N/A	sputum	0
958	Male	57	2018-03-19 14:34	Human Mycobacterium Tuberculosis	Microplate method	1	0	1	0	1	0	0	0	0	0	0	#N/A	sputum	0
959	Male	55	2018-03-19 14:34	Human Mycobacterium Tuberculosis	Microplate method	1	0	1	1	1	0	0	0	1	1	0	#N/A	sputum	1
960	Male	56	2018-03-19 14:35	Human Mycobacterium Tuberculosis	Microplate method	1	1	1	0	1	1	1	1	0	0	1	Xpert-confirmed rifampicin-resistant TB	sputum	1
961	Female	33	2018-03-20 08:52	Human Mycobacterium Tuberculosis	Microplate method	0	0	0	0	0	0	0	0	0	0	0	#N/A	sputum	0
962	Male	47	2018-03-20 08:53	Human Mycobacterium Tuberculosis	Microplate method	1	1	1	0	1	0	0	0	0	0	0	Xpert-confirmed rifampicin-resistant TB	sputum	0
963	Male	41	2018-03-20 15:52	Human Mycobacterium Tuberculosis	Microplate method	0	0	0	0	0	0	0	0	0	0	0	Xpert-confirmed rifampicin-sensitive TB	bronchoalveolar lavage fluid	1
964	Male	59	2018-03-20 15:53	Human Mycobacterium Tuberculosis	Microplate method	1	0	1	1	1	0	0	0	1	1	0	Xpert-confirmed rifampicin-resistant TB	sputum	1
965	Male	58	2018-03-20 16:01	Human Mycobacterium Tuberculosis	Microplate method	0	0	0	0	0	0	0	0	0	0	0	#N/A	sputum	0
966	Male	61	2018-03-20 16:02	Human Mycobacterium Tuberculosis	Microplate method	0	0	0	0	0	0	0	0	1	1	0	Xpert-confirmed rifampicin-sensitive TB	bronchoalveolar lavage fluid	1
967	Male	41	2018-03-20 16:04	Human Mycobacterium Tuberculosis	Microplate method	1	0	1	0	1	0	0	0	1	1	0	#N/A	sputum	0
968	Female	43	2018-03-20 16:04	Human Mycobacterium Tuberculosis	Microplate method	0	0	0	0	0	0	0	0	0	0	0	#N/A	sputum	0
969	Male	28	2018-03-20 16:04	Human Mycobacterium Tuberculosis	Microplate method	0	0	0	0	0	0	0	0	0	0	0	Xpert-confirmed rifampicin-sensitive TB	sputum	0
970	Male	47	2018-03-20 16:04	Human Mycobacterium Tuberculosis	Microplate method	1	1	1	1	1	0	0	0	1	1	1	Xpert-confirmed rifampicin-resistant TB	bronchoalveolar lavage fluid	0
971	Male	44	2018-03-21 09:02	Human Mycobacterium Tuberculosis	Microplate method	0	0	0	0	0	0	0	0	0	0	0	Xpert-confirmed rifampicin-sensitive TB	sputum	1
972	Female	22	2018-03-21 14:55	Human Mycobacterium Tuberculosis	Microplate method	0	0	0	0	0	0	0	0	0	0	0	Xpert-confirmed rifampicin-sensitive TB	sputum	0
973	Male	48	2018-03-21 14:59	Human Mycobacterium Tuberculosis	Microplate method	0	0	0	0	0	0	0	0	0	0	0	#N/A	sputum	1
974	Female	28	2018-03-21 15:02	Human Mycobacterium Tuberculosis	Microplate method	0	0	0	0	0	0	0	0	0	0	0	Xpert-confirmed rifampicin-sensitive TB	sputum	0
975	Female	24	2018-03-22 14:40	Human Mycobacterium Tuberculosis	Microplate method	0	0	0	0	0	0	0	0	0	0	0	#N/A	sputum	0
976	Male	29	2018-03-22 14:42	Human Mycobacterium Tuberculosis	Microplate method	1	0	1	1	0	0	0	0	0	0	0	Xpert-confirmed rifampicin-resistant TB	sputum	1
977	Male	19	2018-03-24 08:28	Human Mycobacterium Tuberculosis	Microplate method	0	0	0	0	0	0	0	0	0	0	0	Xpert-confirmed rifampicin-sensitive TB	sputum	1
978	Male	19	2018-03-24 08:30	Human Mycobacterium Tuberculosis	Microplate method	1	0	0	0	0	0	0	0	0	0	0	Xpert-confirmed rifampicin-sensitive TB	sputum	0
979	Male	30	2018-03-24 08:31	Human Mycobacterium Tuberculosis	Microplate method	0	0	0	0	0	0	0	0	0	0	0	Xpert-confirmed rifampicin-sensitive TB	sputum	0
980	Female	19	2018-03-24 08:31	Human Mycobacterium Tuberculosis	Microplate method	0	0	0	0	0	0	0	0	0	0	0	Xpert-confirmed rifampicin-sensitive TB	sputum	0
981	Male	22	2018-03-26 09:05	Human Mycobacterium Tuberculosis	Microplate method	0	0	0	0	0	0	0	0	0	0	0	Xpert-confirmed rifampicin-sensitive TB	sputum	0
982	Male	51	2018-03-26 09:16	Human Mycobacterium Tuberculosis	Microplate method	1	0	1	0	1	0	0	0	0	0	0	Xpert-confirmed rifampicin-resistant TB	sputum	1
983	Male	68	2018-03-27 08:51	Human Mycobacterium Tuberculosis	Microplate method	1	0	1	0	0	0	0	0	1	1	0	Xpert-confirmed rifampicin-sensitive TB	sputum	0
984	Female	15	2018-03-27 08:52	Human Mycobacterium Tuberculosis	Microplate method	0	0	0	0	0	0	0	0	0	0	0	Xpert-confirmed rifampicin-sensitive TB	sputum	1
985	Male	54	2018-03-27 08:56	Human Mycobacterium Tuberculosis	Microplate method	0	0	0	0	0	0	0	0	0	0	0	Xpert-confirmed rifampicin-sensitive TB	sputum	0
986	Male	56	2018-03-27 08:58	Human Mycobacterium Tuberculosis	Microplate method	0	0	0	0	0	0	0	0	0	0	0	#N/A	sputum	0
987	Female	31	2018-03-27 09:00	Human Mycobacterium Tuberculosis	Microplate method	1	0	1	0	1	0	0	0	0	0	0	Xpert-confirmed rifampicin-resistant TB	sputum	0
988	Female	15	2018-03-27 09:00	Human Mycobacterium Tuberculosis	Microplate method	0	0	0	0	0	0	0	0	0	0	0	Xpert-confirmed rifampicin-sensitive TB	sputum	0
989	Female	43	2018-03-27 09:00	Human Mycobacterium Tuberculosis	Microplate method	0	0	0	0	0	0	0	0	0	0	0	Xpert-confirmed rifampicin-sensitive TB	sputum	0
990	Female	24	2018-03-27 09:01	Human Mycobacterium Tuberculosis	Microplate method	0	0	0	0	0	0	0	0	0	0	0	#N/A	sputum	0
991	Female	29	2018-03-27 09:01	Human Mycobacterium Tuberculosis	Microplate method	1	0	1	1	1	0	0	0	0	0	0	#N/A	sputum	0
992	Female	70	2018-03-27 09:01	Human Mycobacterium Tuberculosis	Microplate method	1	0	0	0	0	0	0	0	0	0	0	#N/A	sputum	0
993	Female	21	2018-03-27 14:41	Human Mycobacterium Tuberculosis	Microplate method	0	0	0	0	0	0	0	0	0	0	0	Xpert-confirmed rifampicin-sensitive TB	bronchoalveolar lavage fluid	1
994	Female	23	2018-03-27 14:41	Human Mycobacterium Tuberculosis	Microplate method	0	0	0	0	0	0	0	0	0	0	0	#N/A	sputum	0
995	Male	51	2018-03-27 14:49	Human Mycobacterium Tuberculosis	Microplate method	0	0	0	0	0	0	0	0	0	0	0	Xpert-confirmed rifampicin-sensitive TB	sputum	0
996	Female	19	2018-03-28 08:33	Human Mycobacterium Tuberculosis	Microplate method	0	0	0	0	0	0	0	0	0	0	0	Xpert-confirmed rifampicin-sensitive TB	sputum	1
997	Female	29	2018-03-28 08:35	Human Mycobacterium Tuberculosis	Microplate method	1	1	0	0	0	0	0	0	0	0	0	Xpert-confirmed rifampicin-resistant TB	sputum	0
998	Female	20	2018-03-28 08:35	Human Mycobacterium Tuberculosis	Microplate method	1	0	0	0	0	0	0	0	0	0	0	Xpert-confirmed rifampicin-sensitive TB	sputum	0
999	Male	24	2018-03-28 08:35	Human Mycobacterium Tuberculosis	Microplate method	1	0	1	1	1	0	0	0	0	0	0	Xpert-confirmed rifampicin-resistant TB	sputum	0
1000	Male	14	2018-03-28 14:03	Human Mycobacterium Tuberculosis	Microplate method	1	0	1	0	0	0	0	0	0	0	0	Xpert-confirmed rifampicin-sensitive TB	sputum	0
1001	Male	31	2018-03-29 11:38	Human Mycobacterium Tuberculosis	Microplate method	0	0	0	0	0	0	0	0	0	0	0	Xpert-confirmed rifampicin-sensitive TB	sputum	1
1002	Male	47	2018-03-29 11:42	Human Mycobacterium Tuberculosis	Microplate method	1	1	1	1	1	1	0	1	1	1	1	Xpert-confirmed rifampicin-resistant TB	sputum	0
1003	Male	56	2018-03-29 11:44	Human Mycobacterium Tuberculosis	Microplate method	0	0	0	0	0	0	0	0	0	0	0	Xpert-confirmed rifampicin-sensitive TB	sputum	0
1004	Female	22	2018-03-30 08:55	Human Mycobacterium Tuberculosis	Microplate method	0	0	0	0	0	0	0	0	0	0	0	Xpert-confirmed rifampicin-sensitive TB	sputum	0
1005	Male	41	2018-03-30 11:11	Human Mycobacterium Tuberculosis	Microplate method	1	1	1	1	1	0	1	0	1	1	1	#N/A	sputum	0
1006	Male	31	2018-03-30 11:35	Human Mycobacterium Tuberculosis	Microplate method	0	0	0	0	0	0	0	0	0	0	0	Xpert-confirmed rifampicin-sensitive TB	sputum	0
1007	Male	19	2018-03-30 13:04	Human Mycobacterium Tuberculosis	Microplate method	0	0	0	0	0	0	0	0	0	0	0	Xpert-confirmed rifampicin-sensitive TB	sputum	0
1008	Male	40	2018-03-31 09:35	Human Mycobacterium Tuberculosis	Microplate method	0	0	0	0	0	0	0	0	0	0	0	Xpert-confirmed rifampicin-sensitive TB	sputum	0
1009	Male	21	2018-03-31 09:37	Human Mycobacterium Tuberculosis	Microplate method	0	0	0	0	0	0	0	0	0	0	0	#N/A	Pleural fluid	0
1010	Male	81	2018-04-02 09:00	Human Mycobacterium Tuberculosis	Microplate method	0	0	0	0	0	0	0	0	0	0	0	Xpert-confirmed rifampicin-sensitive TB	sputum	0
1011	Male	71	2018-04-02 14:25	Human Mycobacterium Tuberculosis	Microplate method	1	1	1	0	0	0	0	0	0	0	0	#N/A	sputum	0
1012	Male	51	2018-04-02 14:29	Human Mycobacterium Tuberculosis	Microplate method	0	0	0	0	0	0	0	0	0	0	0	#N/A	sputum	0
1013	Male	42	2018-04-02 14:30	Human Mycobacterium Tuberculosis	Microplate method	0	0	0	0	0	0	0	0	0	0	0	#N/A	sputum	0
1014	Female	27	2018-04-02 14:30	Human Mycobacterium Tuberculosis	Microplate method	0	0	0	0	0	0	0	0	0	0	0	#N/A	sputum	0
1015	Male	22	2018-04-02 14:30	Human Mycobacterium Tuberculosis	Microplate method	0	0	0	0	0	0	0	0	0	0	0	Xpert-confirmed rifampicin-sensitive TB	sputum	0
1016	Female	19	2018-04-03 11:25	Human Mycobacterium Tuberculosis	Microplate method	1	0	0	0	0	0	0	0	0	0	0	Xpert-confirmed rifampicin-sensitive TB	sputum	0
1017	Male	17	2018-04-03 11:26	Human Mycobacterium Tuberculosis	Microplate method	0	0	0	0	0	0	0	0	0	0	0	#N/A	sputum	0
1018	Female	18	2018-04-03 11:27	Human Mycobacterium Tuberculosis	Microplate method	0	0	0	0	0	0	0	0	0	0	0	#N/A	sputum	0
1019	Male	49	2018-04-04 08:58	Human Mycobacterium Tuberculosis	Microplate method	0	0	0	0	0	0	0	0	0	0	0	Xpert-confirmed rifampicin-sensitive TB	sputum	0
1020	Female	44	2018-04-04 14:41	Human Mycobacterium Tuberculosis	Microplate method	1	1	1	1	1	1	1	1	1	1	0	#N/A	other	0
1021	Male	54	2018-04-04 14:46	Human Mycobacterium Tuberculosis	Microplate method	0	0	0	0	0	0	0	0	0	0	0	Xpert-confirmed rifampicin-sensitive TB	sputum	0
1022	Male	41	2018-04-05 08:14	Human Mycobacterium Tuberculosis	Microplate method	0	0	0	0	0	0	0	0	0	0	0	Xpert-confirmed rifampicin-sensitive TB	sputum	0
1023	Male	35	2018-04-05 08:15	Human Mycobacterium Tuberculosis	Microplate method	0	0	0	0	0	0	0	0	0	0	0	Xpert-confirmed rifampicin-resistant TB	bronchoalveolar lavage fluid	1
1024	Male	74	2018-04-08 08:47	Human Mycobacterium Tuberculosis	Microplate method	0	0	0	0	0	0	0	0	0	0	0	#N/A	sputum	0
1025	Female	22	2018-04-08 08:48	Human Mycobacterium Tuberculosis	Microplate method	0	0	0	0	0	0	0	0	0	0	0	#N/A	sputum	0
1026	Female	15	2018-04-08 08:48	Human Mycobacterium Tuberculosis	Microplate method	0	0	0	0	0	0	0	0	0	0	0	#N/A	sputum	0
1027	Female	54	2018-04-08 08:48	Human Mycobacterium Tuberculosis	Microplate method	0	0	0	0	0	0	0	0	0	0	0	Xpert-confirmed rifampicin-sensitive TB	sputum	0
1028	Male	46	2018-04-08 08:49	Human Mycobacterium Tuberculosis	Microplate method	1	0	0	0	0	0	0	0	0	0	0	Xpert-confirmed rifampicin-sensitive TB	sputum	0
1029	Male	78	2018-04-08 08:53	Human Mycobacterium Tuberculosis	Microplate method	0	0	0	0	0	0	0	0	0	0	0	Xpert-confirmed rifampicin-sensitive TB	sputum	1
1030	Female	9	2018-04-08 09:53	Human Mycobacterium Tuberculosis	Microplate method	0	0	0	0	0	0	0	0	0	0	0	#N/A	sputum	0
1031	Male	46	2018-04-09 09:07	Human Mycobacterium Tuberculosis	Microplate method	0	0	0	0	0	0	0	0	0	0	0	Xpert-confirmed rifampicin-sensitive TB	sputum	0
1032	Male	48	2018-04-09 09:11	Human Mycobacterium Tuberculosis	Microplate method	1	0	0	0	0	0	0	0	0	0	0	Xpert-confirmed rifampicin-sensitive TB	sputum	0
1033	Male	60	2018-04-09 09:12	Human Mycobacterium Tuberculosis	Microplate method	1	0	0	0	0	0	0	0	0	0	0	#N/A	sputum	0
1034	Male	25	2018-04-09 09:12	Human Mycobacterium Tuberculosis	Microplate method	0	0	0	0	0	0	0	0	0	0	0	#N/A	sputum	0
1035	Male	68	2018-04-09 09:12	Human Mycobacterium Tuberculosis	Microplate method	1	1	1	1	1	1	0	1	1	1	0	#N/A	sputum	0
1036	Male	69	2018-04-09 14:23	Human Mycobacterium Tuberculosis	Microplate method	0	0	0	0	0	0	0	0	0	0	0	Xpert-confirmed rifampicin-sensitive TB	sputum	1
1037	Female	23	2018-04-09 14:26	Human Mycobacterium Tuberculosis	Microplate method	1	1	0	0	0	0	0	0	0	0	0	Xpert-confirmed rifampicin-sensitive TB	sputum	1
1038	Female	39	2018-04-09 14:26	Human Mycobacterium Tuberculosis	Microplate method	0	0	0	0	0	0	0	0	0	0	0	Xpert-confirmed rifampicin-sensitive TB	sputum	1
1039	Female	40	2018-04-09 14:31	Human Mycobacterium Tuberculosis	Microplate method	0	0	0	0	0	0	0	0	0	0	0	Xpert-confirmed rifampicin-sensitive TB	sputum	0
1040	Male	29	2018-04-09 14:52	Human Mycobacterium Tuberculosis	Microplate method	0	0	0	0	0	0	0	0	0	0	0	Xpert-confirmed rifampicin-sensitive TB	sputum	0
1041	Female	52	2018-04-09 14:52	Human Mycobacterium Tuberculosis	Microplate method	0	0	0	0	0	0	0	0	0	0	0	Xpert-confirmed rifampicin-sensitive TB	sputum	0
1042	Female	30	2018-04-09 14:52	Human Mycobacterium Tuberculosis	Microplate method	0	0	0	0	0	0	0	0	0	0	0	Xpert-confirmed rifampicin-sensitive TB	sputum	0
1043	Male	56	2018-04-09 14:53	Human Mycobacterium Tuberculosis	Microplate method	0	0	0	0	0	0	0	0	0	0	0	Xpert-confirmed rifampicin-sensitive TB	sputum	0
1044	Male	68	2018-04-09 14:53	Human Mycobacterium Tuberculosis	Microplate method	1	1	0	0	0	0	0	0	0	0	0	Xpert-confirmed rifampicin-sensitive TB	sputum	0
1045	Female	35	2018-04-10 09:24	Human Mycobacterium Tuberculosis	Microplate method	0	0	1	0	1	0	0	0	0	0	0	Xpert-confirmed rifampicin-resistant TB	sputum	0
1046	Female	23	2018-04-10 09:32	Human Mycobacterium Tuberculosis	Microplate method	0	0	0	0	0	0	0	0	0	0	0	Xpert-confirmed rifampicin-sensitive TB	sputum	0
1047	Male	49	2018-04-11 09:13	Human Mycobacterium Tuberculosis	Microplate method	0	0	0	0	0	0	0	0	0	0	0	#N/A	sputum	0
1048	Female	44	2018-04-11 09:13	Human Mycobacterium Tuberculosis	Microplate method	0	0	0	0	0	0	0	0	0	0	0	#N/A	sputum	0
1049	Male	50	2018-04-11 09:18	Human Mycobacterium Tuberculosis	Microplate method	0	0	0	0	0	0	0	0	0	0	0	#N/A	sputum	0
1050	Female	40	2018-04-11 09:19	Human Mycobacterium Tuberculosis	Microplate method	1	0	0	0	0	0	0	0	0	0	0	Xpert-confirmed rifampicin-sensitive TB	sputum	0
1051	Male	75	2018-04-11 09:22	Human Mycobacterium Tuberculosis	Microplate method	0	0	0	0	0	0	0	0	0	0	0	#N/A	sputum	0
1052	Male	42	2018-04-11 09:46	Human Mycobacterium Tuberculosis	Microplate method	0	0	0	0	0	0	0	0	0	0	0	#N/A	Pleural fluid	0
1053	Male	39	2018-04-11 09:46	Human Mycobacterium Tuberculosis	Microplate method	0	0	0	0	0	0	0	0	0	0	0	Xpert-confirmed rifampicin-sensitive TB	sputum	0
1054	Male	48	2018-04-11 09:47	Human Mycobacterium Tuberculosis	Microplate method	0	0	0	0	0	0	0	0	0	0	0	Xpert-confirmed rifampicin-sensitive TB	sputum	0
1055	Male	20	2018-04-11 09:48	Human Mycobacterium Tuberculosis	Microplate method	0	0	0	0	0	0	0	0	0	0	0	Xpert-confirmed rifampicin-sensitive TB	sputum	0
1056	Male	44	2018-04-11 10:26	Human Mycobacterium Tuberculosis	Microplate method	0	0	0	0	0	0	0	0	0	0	0	Xpert-confirmed rifampicin-sensitive TB	other	1
1057	Male	44	2018-04-11 10:26	Human Mycobacterium Tuberculosis	Microplate method	0	0	0	0	0	0	0	0	0	0	0	Xpert-confirmed rifampicin-sensitive TB	sputum	1
1058	Male	45	2018-04-11 14:33	Human Mycobacterium Tuberculosis	Microplate method	0	0	0	0	0	0	0	0	0	0	0	Xpert-confirmed rifampicin-sensitive TB	sputum	0
1059	Male	40	2018-04-11 15:29	Human Mycobacterium Tuberculosis	Microplate method	1	0	1	0	0	0	0	0	0	0	0	Xpert-confirmed rifampicin-resistant TB	sputum	1
1060	Female	26	2018-04-11 15:30	Human Mycobacterium Tuberculosis	Microplate method	1	1	1	1	1	0	1	0	1	1	0	Xpert-confirmed rifampicin-resistant TB	other	1
1061	Male	64	2018-04-11 15:30	Human Mycobacterium Tuberculosis	Microplate method	0	0	0	0	0	0	0	0	0	0	0	Xpert-confirmed rifampicin-sensitive TB	sputum	1
1062	Male	43	2018-04-11 15:31	Human Mycobacterium Tuberculosis	Microplate method	0	0	0	0	0	0	0	0	0	0	0	Xpert-confirmed rifampicin-sensitive TB	sputum	1
1063	Male	36	2018-04-11 15:31	Human Mycobacterium Tuberculosis	Microplate method	1	1	1	0	1	0	0	0	0	0	0	Xpert-confirmed rifampicin-sensitive TB	sputum	0
1064	Male	68	2018-04-11 15:31	Human Mycobacterium Tuberculosis	Microplate method	1	0	1	0	1	0	0	0	0	0	1	Xpert-confirmed rifampicin-resistant TB	sputum	1
1065	Female	25	2018-04-11 15:31	Human Mycobacterium Tuberculosis	Microplate method	1	1	1	1	0	0	0	0	1	1	0	Xpert-confirmed rifampicin-resistant TB	sputum	1
1066	Female	60	2018-04-11 16:52	Human Mycobacterium Tuberculosis	Microplate method	0	0	0	0	0	0	0	0	0	0	0	Xpert-confirmed rifampicin-sensitive TB	bronchoalveolar lavage fluid	0
1067	Female	60	2018-04-11 16:55	Human Mycobacterium Tuberculosis	Microplate method	0	0	0	0	0	0	0	0	0	0	0	Xpert-confirmed rifampicin-sensitive TB	sputum	1
1068	Male	36	2018-04-12 08:59	Human Mycobacterium Tuberculosis	Microplate method	0	0	0	0	0	0	0	0	0	0	0	Xpert-confirmed rifampicin-sensitive TB	sputum	0
1069	Male	45	2018-04-12 08:59	Human Mycobacterium Tuberculosis	Microplate method	1	0	0	0	0	0	0	0	0	0	0	Xpert-confirmed rifampicin-sensitive TB	sputum	0
1070	Male	50	2018-04-12 09:18	Human Mycobacterium Tuberculosis	Microplate method	0	0	0	0	0	0	0	0	0	0	0	#N/A	sputum	0
1071	Male	76	2018-04-12 09:20	Human Mycobacterium Tuberculosis	Microplate method	0	0	0	0	0	0	0	0	0	0	0	Xpert-confirmed rifampicin-sensitive TB	sputum	1
1072	Male	22	2018-04-12 09:27	Human Mycobacterium Tuberculosis	Microplate method	0	0	0	0	0	0	0	0	0	0	0	Xpert-confirmed rifampicin-sensitive TB	sputum	0
1073	Male	21	2018-04-12 09:27	Human Mycobacterium Tuberculosis	Microplate method	1	1	0	0	0	0	0	0	0	0	0	Xpert-confirmed rifampicin-sensitive TB	sputum	0
1074	Female	20	2018-04-12 10:14	Human Mycobacterium Tuberculosis	Microplate method	0	0	0	0	0	0	0	0	0	0	0	#N/A	sputum	1
1075	Male	34	2018-04-12 10:15	Human Mycobacterium Tuberculosis	Microplate method	0	0	0	0	0	0	0	0	0	0	0	Xpert-confirmed rifampicin-sensitive TB	sputum	1
1076	Female	43	2018-04-12 10:46	Human Mycobacterium Tuberculosis	Microplate method	0	0	0	0	0	0	0	0	0	0	0	Xpert-confirmed rifampicin-sensitive TB	sputum	1
1077	Male	73	2018-04-12 10:47	Human Mycobacterium Tuberculosis	Microplate method	0	0	0	0	0	0	0	0	0	0	0	Xpert-confirmed rifampicin-sensitive TB	sputum	1
1078	Male	9	2018-04-12 14:28	Human Mycobacterium Tuberculosis	Microplate method	0	0	0	0	0	0	0	0	0	0	0	Xpert-confirmed rifampicin-sensitive TB	sputum	1
1079	Male	44	2018-04-12 14:35	Human Mycobacterium Tuberculosis	Microplate method	0	0	0	0	0	0	0	0	0	0	0	Xpert-confirmed rifampicin-sensitive TB	sputum	0
1080	Female	32	2018-04-12 14:42	Human Mycobacterium Tuberculosis	Microplate method	0	0	0	0	0	0	0	0	0	0	0	#N/A	sputum	0
1081	Male	19	2018-04-13 09:35	Human Mycobacterium Tuberculosis	Microplate method	0	0	1	0	1	0	0	0	0	0	0	Xpert-confirmed rifampicin-resistant TB	sputum	1
1082	Male	69	2018-04-13 09:36	Human Mycobacterium Tuberculosis	Microplate method	0	0	0	0	0	0	0	0	0	0	0	Xpert-confirmed rifampicin-sensitive TB	sputum	0
1083	Male	67	2018-04-13 09:37	Human Mycobacterium Tuberculosis	Microplate method	1	0	0	0	0	0	0	0	0	0	0	Xpert-confirmed rifampicin-sensitive TB	sputum	0
1084	Male	24	2018-04-13 09:39	Human Mycobacterium Tuberculosis	Microplate method	0	0	0	0	0	0	0	0	0	0	0	Xpert-confirmed rifampicin-sensitive TB	sputum	0
1085	Male	81	2018-04-13 09:41	Human Mycobacterium Tuberculosis	Microplate method	0	0	0	0	0	0	0	0	0	0	0	Xpert-confirmed rifampicin-sensitive TB	sputum	0
1086	Male	67	2018-04-13 13:14	Human Mycobacterium Tuberculosis	Microplate method	0	0	0	0	0	0	0	0	0	0	0	Xpert-confirmed rifampicin-sensitive TB	sputum	1
1087	Female	67	2018-04-13 13:19	Human Mycobacterium Tuberculosis	Microplate method	0	0	0	0	0	0	0	0	0	0	0	Xpert-confirmed rifampicin-sensitive TB	sputum	1
1088	Female	22	2018-04-13 13:22	Human Mycobacterium Tuberculosis	Microplate method	0	0	0	0	0	0	0	0	0	0	0	Xpert-confirmed rifampicin-sensitive TB	sputum	0
1089	Male	35	2018-04-14 10:27	Human Mycobacterium Tuberculosis	Microplate method	0	0	0	0	0	0	0	0	0	0	0	Xpert-confirmed rifampicin-sensitive TB	Pleural fluid	0
1090	Female	13	2018-04-15 08:55	Human Mycobacterium Tuberculosis	Microplate method	0	0	0	0	0	0	0	0	0	0	0	Xpert-confirmed rifampicin-sensitive TB	sputum	0
1091	Female	32	2018-04-15 09:08	Human Mycobacterium Tuberculosis	Microplate method	0	0	0	0	0	0	0	0	0	0	0	#N/A	sputum	1
1092	Male	23	2018-04-15 10:09	Human Mycobacterium Tuberculosis	Microplate method	1	0	0	0	0	0	0	0	0	0	0	#N/A	sputum	0
1093	Male	58	2018-04-15 10:10	Human Mycobacterium Tuberculosis	Microplate method	1	1	1	0	0	0	0	0	1	1	0	Xpert-confirmed rifampicin-resistant TB	sputum	0
1094	Male	19	2018-04-15 10:11	Human Mycobacterium Tuberculosis	Microplate method	0	0	0	0	0	0	0	0	0	0	0	#N/A	sputum	0
1095	Female	26	2018-04-15 10:11	Human Mycobacterium Tuberculosis	Microplate method	0	0	0	0	0	0	0	0	0	0	0	Xpert-confirmed rifampicin-sensitive TB	sputum	0
1096	Male	66	2018-04-16 09:04	Human Mycobacterium Tuberculosis	Microplate method	0	0	0	0	0	0	0	0	0	0	0	Xpert-confirmed rifampicin-sensitive TB	sputum	0
1097	Female	16	2018-04-16 11:12	Human Mycobacterium Tuberculosis	Microplate method	0	0	0	0	0	0	0	0	0	0	0	Xpert-confirmed rifampicin-sensitive TB	Pleural fluid	0
1098	Female	27	2018-04-16 11:13	Human Mycobacterium Tuberculosis	Microplate method	0	0	0	0	0	0	0	0	0	0	0	#N/A	sputum	0
1099	Male	58	2018-04-16 11:13	Human Mycobacterium Tuberculosis	Microplate method	0	0	0	0	0	0	0	0	0	0	0	Xpert-confirmed rifampicin-sensitive TB	sputum	0
1100	Female	23	2018-04-16 13:38	Human Mycobacterium Tuberculosis	Microplate method	0	0	0	0	0	0	0	0	0	0	0	Xpert-confirmed rifampicin-sensitive TB	sputum	0
1101	Male	81	2018-04-16 13:41	Human Mycobacterium Tuberculosis	Microplate method	0	1	0	0	0	0	0	0	0	0	0	Xpert-confirmed rifampicin-sensitive TB	sputum	0
1102	Male	24	2018-04-17 08:45	Human Mycobacterium Tuberculosis	Microplate method	0	0	0	0	0	0	0	0	0	0	0	#N/A	sputum	0
1103	Male	47	2018-04-17 08:45	Human Mycobacterium Tuberculosis	Microplate method	1	1	0	0	0	0	0	0	0	0	0	#N/A	sputum	0
1104	Female	28	2018-04-17 08:46	Human Mycobacterium Tuberculosis	Microplate method	0	0	0	0	0	0	0	0	0	0	0	#N/A	sputum	0
1105	Male	26	2018-04-17 08:47	Human Mycobacterium Tuberculosis	Microplate method	1	0	1	0	1	0	0	0	1	1	0	Xpert-confirmed rifampicin-resistant TB	sputum	0
1106	Female	41	2018-04-17 08:51	Human Mycobacterium Tuberculosis	Microplate method	1	1	1	1	0	0	0	0	1	1	1	#N/A	sputum	0
1107	Male	54	2018-04-17 08:54	Human Mycobacterium Tuberculosis	Microplate method	0	0	0	0	0	0	0	0	0	0	0	Xpert-confirmed rifampicin-resistant TB	sputum	0
1108	Female	45	2018-04-17 13:57	Human Mycobacterium Tuberculosis	Microplate method	0	0	0	0	0	0	0	0	0	0	0	Xpert-confirmed rifampicin-sensitive TB	sputum	0
1109	Male	62	2018-04-17 14:03	Human Mycobacterium Tuberculosis	Microplate method	0	0	0	0	0	0	0	0	0	0	0	#N/A	bronchoalveolar lavage fluid	0
1110	Male	49	2018-04-17 14:32	Human Mycobacterium Tuberculosis	Microplate method	0	0	0	0	0	0	0	0	0	0	0	Xpert-confirmed rifampicin-sensitive TB	sputum	0
1111	Male	27	2018-04-17 14:33	Human Mycobacterium Tuberculosis	Microplate method	0	0	0	0	0	0	0	0	0	0	0	Xpert-confirmed rifampicin-sensitive TB	sputum	0
1112	Female	35	2018-04-18 09:06	Human Mycobacterium Tuberculosis	Microplate method	0	0	0	0	0	0	0	0	0	0	0	Xpert-confirmed rifampicin-sensitive TB	sputum	1
1113	Female	35	2018-04-18 09:06	Human Mycobacterium Tuberculosis	Microplate method	0	0	0	0	0	0	0	0	0	0	0	Xpert-confirmed rifampicin-sensitive TB	bronchoalveolar lavage fluid	0
1114	Male	20	2018-04-18 09:06	Human Mycobacterium Tuberculosis	Microplate method	0	0	0	0	0	0	0	0	0	0	0	Xpert-confirmed rifampicin-sensitive TB	sputum	0
1115	Male	81	2018-04-18 09:06	Human Mycobacterium Tuberculosis	Microplate method	0	0	0	0	0	0	0	0	0	0	0	Xpert-confirmed rifampicin-sensitive TB	sputum	0
1116	Female	25	2018-04-18 09:06	Human Mycobacterium Tuberculosis	Microplate method	0	0	0	0	0	0	0	0	0	0	0	Xpert-confirmed rifampicin-sensitive TB	bronchoalveolar lavage fluid	0
1117	Male	44	2018-04-18 09:09	Human Mycobacterium Tuberculosis	Microplate method	0	0	0	0	0	0	0	0	0	0	0	#N/A	sputum	0
1118	Male	54	2018-04-18 09:12	Human Mycobacterium Tuberculosis	Microplate method	0	0	0	0	0	0	0	0	0	0	0	#N/A	sputum	0
1119	Male	45	2018-04-18 09:19	Human Mycobacterium Tuberculosis	Microplate method	0	0	0	0	0	0	0	0	0	0	0	#N/A	Pleural fluid	1
1120	Male	31	2018-04-18 13:47	Human Mycobacterium Tuberculosis	Microplate method	0	0	0	0	0	0	0	0	0	0	0	Xpert-confirmed rifampicin-sensitive TB	sputum	1
1121	Male	43	2018-04-18 13:48	Human Mycobacterium Tuberculosis	Microplate method	0	0	0	0	0	0	0	0	0	0	0	#N/A	sputum	0
1122	Female	17	2018-04-18 13:48	Human Mycobacterium Tuberculosis	Microplate method	0	0	0	0	0	0	0	0	0	0	0	#N/A	sputum	0
1123	Male	68	2018-04-18 13:48	Human Mycobacterium Tuberculosis	Microplate method	1	0	1	0	0	0	0	0	0	0	0	#N/A	sputum	0
1124	Female	67	2018-04-18 13:48	Human Mycobacterium Tuberculosis	Microplate method	0	0	0	0	0	0	0	0	0	0	0	Xpert-confirmed rifampicin-sensitive TB	other	0
1125	Male	65	2018-04-18 13:49	Human Mycobacterium Tuberculosis	Microplate method	1	0	0	0	0	0	0	0	0	0	0	#N/A	bronchoalveolar lavage fluid	0
1126	Male	49	2018-04-18 13:51	Human Mycobacterium Tuberculosis	Microplate method	0	0	0	0	0	0	0	0	0	0	0	Xpert-confirmed rifampicin-sensitive TB	sputum	0
1127	Male	19	2018-04-18 13:51	Human Mycobacterium Tuberculosis	Microplate method	0	0	0	0	0	0	0	0	0	0	0	Xpert-confirmed rifampicin-sensitive TB	sputum	0
1128	Female	25	2018-04-18 14:17	Human Mycobacterium Tuberculosis	Microplate method	0	1	0	0	0	0	0	0	0	0	0	Xpert-confirmed rifampicin-sensitive TB	sputum	0
1129	Female	51	2018-04-18 14:24	Human Mycobacterium Tuberculosis	Microplate method	0	0	0	0	0	0	0	0	0	0	0	Xpert-confirmed rifampicin-sensitive TB	sputum	0
1130	Male	30	2018-04-19 08:47	Human Mycobacterium Tuberculosis	Microplate method	0	0	0	0	0	0	0	0	0	0	0	Xpert-confirmed rifampicin-resistant TB	sputum	1
1131	Male	35	2018-04-19 08:49	Human Mycobacterium Tuberculosis	Microplate method	0	0	0	0	0	0	0	0	0	0	0	Xpert-confirmed rifampicin-resistant TB	sputum	1
1132	Female	34	2018-04-19 08:50	Human Mycobacterium Tuberculosis	Microplate method	0	0	1	0	1	0	0	0	0	0	0	Xpert-confirmed rifampicin-resistant TB	other	1
1133	Male	68	2018-04-19 08:50	Human Mycobacterium Tuberculosis	Microplate method	0	0	0	0	0	0	0	0	0	0	0	Xpert-confirmed rifampicin-sensitive TB	sputum	1
1134	Male	78	2018-04-19 08:55	Human Mycobacterium Tuberculosis	Microplate method	1	0	0	0	0	0	0	0	0	0	0	Xpert-confirmed rifampicin-sensitive TB	sputum	0
1135	Male	31	2018-04-19 12:56	Human Mycobacterium Tuberculosis	Microplate method	0	0	0	0	0	0	0	0	0	0	0	Xpert-confirmed rifampicin-sensitive TB	sputum	0
1136	Male	42	2018-04-19 12:57	Human Mycobacterium Tuberculosis	Microplate method	1	0	1	0	1	0	0	0	0	0	0	Xpert-confirmed rifampicin-resistant TB	sputum	0
1137	Male	19	2018-04-19 12:59	Human Mycobacterium Tuberculosis	Microplate method	0	0	0	0	0	0	0	0	0	0	0	#N/A	sputum	0
1138	Male	54	2018-04-19 13:00	Human Mycobacterium Tuberculosis	Microplate method	1	1	1	1	1	0	0	0	0	0	0	#N/A	sputum	0
1139	Male	51	2018-04-19 13:01	Human Mycobacterium Tuberculosis	Microplate method	1	0	1	0	1	0	0	0	1	1	0	Xpert-confirmed rifampicin-resistant TB	sputum	0
1140	Female	19	2018-04-19 13:02	Human Mycobacterium Tuberculosis	Microplate method	0	0	0	0	0	0	0	0	0	0	0	Xpert-confirmed rifampicin-sensitive TB	sputum	0
1141	Male	68	2018-04-19 13:06	Human Mycobacterium Tuberculosis	Microplate method	0	0	0	0	0	0	0	0	1	1	0	Xpert-confirmed rifampicin-sensitive TB	sputum	1
1142	Male	23	2018-04-19 13:07	Human Mycobacterium Tuberculosis	Microplate method	0	0	0	0	0	0	0	0	0	0	0	#N/A	sputum	1
1143	Male	27	2018-04-19 13:09	Human Mycobacterium Tuberculosis	Microplate method	0	0	0	0	0	0	0	0	0	0	0	Xpert-confirmed rifampicin-sensitive TB	sputum	1
1144	Female	74	2018-04-19 13:09	Human Mycobacterium Tuberculosis	Microplate method	0	0	0	0	0	0	0	0	0	0	0	Xpert-confirmed rifampicin-sensitive TB	sputum	1
1145	Male	64	2018-04-19 13:45	Human Mycobacterium Tuberculosis	Microplate method	0	0	0	0	0	0	0	0	1	1	0	Xpert-confirmed rifampicin-sensitive TB	sputum	0
1146	Male	51	2018-04-19 14:22	Human Mycobacterium Tuberculosis	Microplate method	0	0	0	0	0	0	0	0	0	0	0	#N/A	sputum	0
1147	Male	73	2018-04-19 14:23	Human Mycobacterium Tuberculosis	Microplate method	1	0	1	1	1	0	0	0	1	1	0	#N/A	sputum	0
1148	Female	74	2018-04-19 14:51	Human Mycobacterium Tuberculosis	Microplate method	0	0	0	0	0	0	0	0	0	0	0	#N/A	bronchoalveolar lavage fluid	0
1149	Male	18	2018-04-20 09:02	Human Mycobacterium Tuberculosis	Microplate method	1	1	1	1	1	0	0	0	1	1	1	Xpert-confirmed rifampicin-sensitive TB	sputum	0
1150	Male	46	2018-04-20 09:04	Human Mycobacterium Tuberculosis	Microplate method	1	1	1	1	1	0	0	0	1	1	0	Xpert-confirmed rifampicin-resistant TB	sputum	0
1151	Male	74	2018-04-20 09:19	Human Mycobacterium Tuberculosis	Microplate method	0	0	0	0	0	0	0	0	0	0	0	Xpert-confirmed rifampicin-sensitive TB	sputum	0
1152	Male	28	2018-04-20 09:20	Human Mycobacterium Tuberculosis	Microplate method	1	0	1	1	1	0	0	0	1	1	0	Xpert-confirmed rifampicin-resistant TB	sputum	0
1153	Female	43	2018-04-22 08:42	Human Mycobacterium Tuberculosis	Microplate method	0	0	0	0	0	0	0	0	0	0	0	Xpert-confirmed rifampicin-sensitive TB	sputum	0
1154	Female	25	2018-04-22 08:42	Human Mycobacterium Tuberculosis	Microplate method	1	1	0	0	0	0	0	0	0	0	0	#N/A	sputum	0
1155	Male	20	2018-04-22 08:43	Human Mycobacterium Tuberculosis	Microplate method	1	1	1	1	1	0	0	0	0	0	1	#N/A	sputum	0
1156	Male	28	2018-04-22 08:43	Human Mycobacterium Tuberculosis	Microplate method	1	1	0	0	0	0	0	0	0	0	0	#N/A	sputum	0
1157	Male	62	2018-04-22 10:35	Human Mycobacterium Tuberculosis	Microplate method	0	0	0	0	0	0	0	0	0	0	0	Xpert-confirmed rifampicin-sensitive TB	sputum	0
1158	Female	17	2018-04-22 10:37	Human Mycobacterium Tuberculosis	Microplate method	0	0	1	0	1	0	0	0	0	0	0	Xpert-confirmed rifampicin-resistant TB	sputum	0
1159	Female	17	2018-04-22 10:39	Human Mycobacterium Tuberculosis	Microplate method	0	0	1	0	1	0	0	0	0	0	0	Xpert-confirmed rifampicin-resistant TB	bronchoalveolar lavage fluid	0
1160	Female	40	2018-04-22 10:55	Human Mycobacterium Tuberculosis	Microplate method	1	0	0	0	0	0	0	0	0	0	0	Xpert-confirmed rifampicin-sensitive TB	sputum	1
1161	Male	53	2018-04-22 11:14	Human Mycobacterium Tuberculosis	Microplate method	0	0	0	0	0	0	0	0	0	0	0	Xpert-confirmed rifampicin-sensitive TB	sputum	1
1162	Male	65	2018-04-22 11:15	Human Mycobacterium Tuberculosis	Microplate method	1	1	0	0	0	0	0	0	0	0	0	Xpert-confirmed rifampicin-resistant TB	sputum	0
1163	Male	79	2018-04-22 11:17	Human Mycobacterium Tuberculosis	Microplate method	0	0	0	0	0	0	0	0	0	0	0	Xpert-confirmed rifampicin-sensitive TB	sputum	1
1164	Male	58	2018-04-23 09:21	Human Mycobacterium Tuberculosis	Microplate method	0	0	0	0	0	0	0	0	0	0	0	Xpert-confirmed rifampicin-sensitive TB	sputum	0
1165	Female	20	2018-04-23 13:48	Human Mycobacterium Tuberculosis	Microplate method	0	0	0	0	0	0	0	0	0	0	0	#N/A	sputum	0
1166	Male	42	2018-04-24 09:07	Human Mycobacterium Tuberculosis	Microplate method	0	0	0	0	0	0	0	0	0	0	0	#N/A	sputum	0
1167	Female	63	2018-04-24 09:09	Human Mycobacterium Tuberculosis	Microplate method	1	1	1	0	0	0	0	0	1	1	0	#N/A	sputum	0
1168	Male	20	2018-04-24 09:23	Human Mycobacterium Tuberculosis	Microplate method	0	0	1	0	1	0	0	0	0	0	0	Xpert-confirmed rifampicin-sensitive TB	bronchoalveolar lavage fluid	0
1169	Male	20	2018-04-24 09:23	Human Mycobacterium Tuberculosis	Microplate method	0	0	1	0	1	0	0	0	0	0	0	Xpert-confirmed rifampicin-sensitive TB	sputum	0
1170	Female	20	2018-04-24 09:27	Human Mycobacterium Tuberculosis	Microplate method	0	0	0	0	0	0	0	0	0	0	0	#N/A	sputum	0
1171	Female	18	2018-04-24 09:28	Human Mycobacterium Tuberculosis	Microplate method	0	0	0	0	0	0	0	0	0	0	0	#N/A	sputum	0
1172	Male	23	2018-04-24 11:06	Human Mycobacterium Tuberculosis	Microplate method	0	0	0	0	0	0	0	0	0	0	0	#N/A	sputum	0
1173	Male	0.25	2018-04-24 11:20	Human Mycobacterium Tuberculosis	Microplate method	0	0	0	0	0	0	0	0	0	0	0	#N/A	sputum	0
1174	Female	15	2018-04-24 13:37	Human Mycobacterium Tuberculosis	Microplate method	0	0	0	0	0	0	0	0	0	0	0	#N/A	sputum	0
1175	Male	59	2018-04-24 13:37	Human Mycobacterium Tuberculosis	Microplate method	0	0	0	0	0	0	0	0	0	0	0	Xpert-confirmed rifampicin-sensitive TB	sputum	1
1176	Male	34	2018-04-24 13:38	Human Mycobacterium Tuberculosis	Microplate method	0	0	0	0	0	0	0	0	0	0	0	#N/A	sputum	0
1177	Female	27	2018-04-24 13:58	Human Mycobacterium Tuberculosis	Microplate method	0	0	0	0	0	0	0	0	0	0	0	#N/A	sputum	0
1178	Male	17	2018-04-24 14:05	Human Mycobacterium Tuberculosis	Microplate method	0	0	0	0	0	0	0	0	0	0	0	Xpert-confirmed rifampicin-sensitive TB	sputum	1
1179	Male	16	2018-04-25 08:56	Human Mycobacterium Tuberculosis	Microplate method	0	0	0	0	0	0	0	0	0	0	0	Xpert-confirmed rifampicin-sensitive TB	bronchoalveolar lavage fluid	1
1180	Male	23	2018-04-25 08:57	Human Mycobacterium Tuberculosis	Microplate method	0	0	0	0	0	0	0	0	0	0	0	#N/A	sputum	0
1181	Male	26	2018-04-25 08:58	Human Mycobacterium Tuberculosis	Microplate method	0	0	0	0	0	0	0	0	0	0	0	Xpert-confirmed rifampicin-sensitive TB	sputum	1
1182	Male	35	2018-04-25 09:44	Human Mycobacterium Tuberculosis	Microplate method	0	0	0	0	0	0	0	0	0	0	0	#N/A	Pleural fluid	0
1183	Male	50	2018-04-25 09:49	Human Mycobacterium Tuberculosis	Microplate method	0	0	0	0	0	0	0	0	0	0	0	Xpert-confirmed rifampicin-sensitive TB	sputum	1
1184	Female	61	2018-04-25 10:47	Human Mycobacterium Tuberculosis	Microplate method	0	0	0	0	0	0	0	0	0	1	0	#N/A	sputum	0
1185	Male	23	2018-04-25 10:48	Human Mycobacterium Tuberculosis	Microplate method	0	0	0	0	0	0	0	0	0	0	0	#N/A	sputum	0
1186	Male	24	2018-04-25 11:06	Human Mycobacterium Tuberculosis	Microplate method	0	1	1	0	1	0	0	0	0	0	0	#N/A	sputum	0
1187	Male	51	2018-04-25 11:06	Human Mycobacterium Tuberculosis	Microplate method	0	0	1	0	1	0	0	0	0	0	0	Xpert-confirmed rifampicin-resistant TB	sputum	1
1188	Female	26	2018-04-26 08:47	Human Mycobacterium Tuberculosis	Microplate method	0	0	0	0	0	0	0	0	0	0	0	Xpert-confirmed rifampicin-sensitive TB	sputum	0
1189	Female	35	2018-04-26 08:47	Human Mycobacterium Tuberculosis	Microplate method	0	0	0	0	0	0	0	0	0	0	0	Xpert-confirmed rifampicin-sensitive TB	sputum	0
1190	Female	16	2018-04-26 08:50	Human Mycobacterium Tuberculosis	Microplate method	0	0	0	0	0	0	0	0	0	0	0	Xpert-confirmed rifampicin-sensitive TB	sputum	0
1191	Male	22	2018-04-26 08:55	Human Mycobacterium Tuberculosis	Microplate method	1	0	1	0	1	0	0	0	0	0	0	Xpert-confirmed rifampicin-resistant TB	sputum	0
1192	Male	53	2018-04-26 09:05	Human Mycobacterium Tuberculosis	Microplate method	0	0	0	0	0	0	0	0	0	0	0	Xpert-confirmed rifampicin-sensitive TB	sputum	0
1193	Male	63	2018-04-26 09:05	Human Mycobacterium Tuberculosis	Microplate method	0	0	0	0	0	0	0	0	0	0	0	Xpert-confirmed rifampicin-sensitive TB	sputum	0
1194	Female	15	2018-04-26 09:05	Human Mycobacterium Tuberculosis	Microplate method	0	0	0	0	0	0	0	0	0	0	0	Xpert-confirmed rifampicin-sensitive TB	sputum	0
1195	Male	23	2018-04-26 09:06	Human Mycobacterium Tuberculosis	Microplate method	0	0	0	0	0	0	0	0	0	0	0	#N/A	Pleural fluid	0
1196	Female	8	2018-04-26 09:06	Human Mycobacterium Tuberculosis	Microplate method	0	0	0	0	0	0	0	0	0	0	0	#N/A	sputum	1
1197	Male	23	2018-04-26 14:17	Human Mycobacterium Tuberculosis	Microplate method	0	0	0	0	0	0	0	0	0	0	0	Xpert-confirmed rifampicin-sensitive TB	sputum	0
1198	Male	23	2018-04-26 14:32	Human Mycobacterium Tuberculosis	Microplate method	0	0	0	0	0	0	0	0	0	0	0	Xpert-confirmed rifampicin-sensitive TB	sputum	1
1199	Female	25	2018-04-26 14:41	Human Mycobacterium Tuberculosis	Microplate method	1	1	1	0	1	0	0	0	0	0	0	#N/A	sputum	0
1200	Male	51	2018-04-26 14:44	Human Mycobacterium Tuberculosis	Microplate method	1	0	0	0	0	0	0	0	0	0	0	Xpert-confirmed rifampicin-sensitive TB	sputum	0
1201	Female	40	2018-04-26 14:44	Human Mycobacterium Tuberculosis	Microplate method	1	0	1	0	1	0	0	0	0	0	0	Xpert-confirmed rifampicin-resistant TB	sputum	0
1202	Male	63	2018-04-26 14:44	Human Mycobacterium Tuberculosis	Microplate method	0	0	0	0	0	0	0	0	0	0	0	Xpert-confirmed rifampicin-sensitive TB	sputum	0
1203	Male	50	2018-04-26 14:44	Human Mycobacterium Tuberculosis	Microplate method	0	0	0	0	0	0	0	0	0	0	0	Xpert-confirmed rifampicin-sensitive TB	sputum	0
1204	Male	42	2018-04-26 14:44	Human Mycobacterium Tuberculosis	Microplate method	0	0	0	0	0	0	0	0	0	0	0	Xpert-confirmed rifampicin-sensitive TB	sputum	0
1205	Male	54	2018-04-26 14:44	Human Mycobacterium Tuberculosis	Microplate method	0	0	0	0	0	0	0	0	0	0	0	Xpert-confirmed rifampicin-sensitive TB	sputum	0
1206	Male	51	2018-04-26 14:44	Human Mycobacterium Tuberculosis	Microplate method	0	0	0	0	0	0	0	0	0	0	0	Xpert-confirmed rifampicin-sensitive TB	sputum	0
1207	Male	53	2018-04-26 15:00	Human Mycobacterium Tuberculosis	Microplate method	1	0	0	0	0	0	0	0	0	1	0	Xpert-confirmed rifampicin-resistant TB	sputum	0
1208	Male	42	2018-04-26 15:00	Human Mycobacterium Tuberculosis	Microplate method	0	1	0	0	0	0	0	0	0	0	0	#N/A	sputum	0
1209	Female	43	2018-04-26 15:01	Human Mycobacterium Tuberculosis	Microplate method	0	0	0	0	0	0	0	0	0	0	0	Xpert-confirmed rifampicin-sensitive TB	bronchoalveolar lavage fluid	0
1210	Male	31	2018-04-26 15:01	Human Mycobacterium Tuberculosis	Microplate method	1	0	0	0	0	0	0	0	0	0	0	Xpert-confirmed rifampicin-sensitive TB	sputum	0
1211	Male	66	2018-04-26 15:01	Human Mycobacterium Tuberculosis	Microplate method	0	0	0	0	0	0	0	0	0	0	0	#N/A	sputum	0
1212	Male	49	2018-04-26 15:01	Human Mycobacterium Tuberculosis	Microplate method	0	0	0	0	0	0	0	0	0	0	0	Xpert-confirmed rifampicin-sensitive TB	sputum	0
1213	Male	26	2018-04-26 15:01	Human Mycobacterium Tuberculosis	Microplate method	0	0	0	0	0	0	0	0	0	0	0	#N/A	bronchoalveolar lavage fluid	0
1214	Male	18	2018-04-26 15:01	Human Mycobacterium Tuberculosis	Microplate method	1	0	0	0	0	0	0	0	0	0	0	#N/A	sputum	0
1215	Female	32	2018-04-26 15:02	Human Mycobacterium Tuberculosis	Microplate method	1	1	1	1	1	0	0	0	1	1	0	Xpert-confirmed rifampicin-resistant TB	sputum	0
1216	Female	32	2018-04-26 15:02	Human Mycobacterium Tuberculosis	Microplate method	1	1	1	1	1	0	0	0	1	1	0	Xpert-confirmed rifampicin-resistant TB	bronchoalveolar lavage fluid	0
1217	Male	59	2018-04-26 15:02	Human Mycobacterium Tuberculosis	Microplate method	1	0	0	0	0	0	0	0	0	0	0	Xpert-confirmed rifampicin-sensitive TB	bronchoalveolar lavage fluid	0
1218	Female	21	2018-04-27 08:47	Human Mycobacterium Tuberculosis	Microplate method	0	0	0	0	0	0	0	0	0	0	0	#N/A	sputum	0
1219	Male	28	2018-04-27 08:48	Human Mycobacterium Tuberculosis	Microplate method	0	0	0	0	0	0	0	0	0	0	0	Xpert-confirmed rifampicin-sensitive TB	sputum	0
1220	Male	22	2018-04-27 08:48	Human Mycobacterium Tuberculosis	Microplate method	1	0	1	0	1	0	0	0	0	0	0	#N/A	sputum	0
1221	Female	42	2018-04-27 08:48	Human Mycobacterium Tuberculosis	Microplate method	1	0	1	0	1	0	0	0	0	0	0	Xpert-confirmed rifampicin-sensitive TB	sputum	0
1222	Male	61	2018-04-27 10:53	Human Mycobacterium Tuberculosis	Microplate method	1	1	1	1	1	0	0	0	0	0	0	Xpert-confirmed rifampicin-resistant TB	sputum	0
1223	Male	21	2018-04-27 10:55	Human Mycobacterium Tuberculosis	Microplate method	0	0	0	0	0	0	0	0	0	0	0	Xpert-confirmed rifampicin-sensitive TB	sputum	0
1224	Female	25	2018-04-28 08:41	Human Mycobacterium Tuberculosis	Microplate method	0	0	0	0	0	0	0	0	0	0	0	#N/A	sputum	0
1225	Male	23	2018-04-28 08:42	Human Mycobacterium Tuberculosis	Microplate method	0	0	0	0	0	0	0	0	0	0	0	Xpert-confirmed rifampicin-sensitive TB	bronchoalveolar lavage fluid	0
1226	Male	49	2018-04-28 08:47	Human Mycobacterium Tuberculosis	Microplate method	0	0	0	0	0	0	0	0	0	0	0	Xpert-confirmed rifampicin-sensitive TB	sputum	0
1227	Male	61	2018-04-28 08:48	Human Mycobacterium Tuberculosis	Microplate method	1	0	0	0	0	0	1	0	1	1	0	Xpert-confirmed rifampicin-sensitive TB	sputum	0
1228	Female	21	2018-04-28 14:35	Human Mycobacterium Tuberculosis	Microplate method	0	0	0	0	0	0	0	0	0	0	0	#N/A	sputum	0
1229	Male	52	2018-04-29 11:08	Human Mycobacterium Tuberculosis	Microplate method	0	0	0	0	0	0	0	0	0	0	0	Xpert-confirmed rifampicin-sensitive TB	sputum	0
1230	Female	44	2018-05-01 08:16	Human Mycobacterium Tuberculosis	Microplate method	0	0	0	0	0	0	0	0	0	0	0	Xpert-confirmed rifampicin-sensitive TB	sputum	0
1231	Male	46	2018-05-01 08:16	Human Mycobacterium Tuberculosis	Microplate method	1	1	0	0	0	0	0	0	0	0	0	Xpert-confirmed rifampicin-resistant TB	sputum	0
1232	Female	20	2018-05-01 08:27	Human Mycobacterium Tuberculosis	Microplate method	0	0	0	0	1	0	0	0	1	1	0	Xpert-confirmed rifampicin-sensitive TB	sputum	0
1233	Male	5	2018-05-01 10:23	Human Mycobacterium Tuberculosis	Microplate method	0	0	0	0	0	0	0	0	0	0	0	Xpert-confirmed rifampicin-sensitive TB	sputum	1
1234	Male	26	2018-05-01 10:23	Human Mycobacterium Tuberculosis	Microplate method	0	0	0	0	0	0	0	0	0	0	0	Xpert-confirmed rifampicin-sensitive TB	sputum	1
1235	Female	28	2018-05-01 10:24	Human Mycobacterium Tuberculosis	Microplate method	1	1	0	0	0	0	0	0	0	0	0	Xpert-confirmed rifampicin-sensitive TB	sputum	0
1236	Male	78	2018-05-01 10:24	Human Mycobacterium Tuberculosis	Microplate method	0	0	0	0	0	0	0	0	0	0	0	Xpert-confirmed rifampicin-sensitive TB	sputum	0
1237	Male	27	2018-05-01 10:25	Human Mycobacterium Tuberculosis	Microplate method	1	1	1	0	0	0	0	0	0	0	0	#N/A	sputum	0
1238	Male	54	2018-05-01 10:26	Human Mycobacterium Tuberculosis	Microplate method	0	0	0	0	0	0	0	0	0	0	0	#N/A	sputum	0
1239	Female	16	2018-05-01 10:26	Human Mycobacterium Tuberculosis	Microplate method	1	0	1	0	1	1	0	0	0	0	0	Xpert-confirmed rifampicin-resistant TB	bronchoalveolar lavage fluid	0
1240	Male	44	2018-05-01 10:26	Human Mycobacterium Tuberculosis	Microplate method	0	0	0	0	0	0	0	0	0	0	0	Xpert-confirmed rifampicin-sensitive TB	bronchoalveolar lavage fluid	0
1241	Female	26	2018-05-01 10:27	Human Mycobacterium Tuberculosis	Microplate method	1	1	1	1	1	1	1	0	1	1	1	Xpert-confirmed rifampicin-resistant TB	bronchoalveolar lavage fluid	1
1242	Female	46	2018-05-01 10:27	Human Mycobacterium Tuberculosis	Microplate method	0	0	0	0	0	0	0	0	0	0	0	#N/A	sputum	0
1243	Female	30	2018-05-01 10:28	Human Mycobacterium Tuberculosis	Microplate method	0	0	0	0	0	0	0	0	0	0	0	Xpert-confirmed rifampicin-sensitive TB	sputum	1
1244	Male	29	2018-05-01 10:28	Human Mycobacterium Tuberculosis	Microplate method	1	1	1	1	1	1	1	1	1	1	1	Xpert-confirmed rifampicin-resistant TB	sputum	1
1245	Female	16	2018-05-01 10:28	Human Mycobacterium Tuberculosis	Microplate method	1	1	1	0	1	1	0	0	0	0	0	Xpert-confirmed rifampicin-resistant TB	sputum	0
1246	Male	57	2018-05-02 08:40	Human Mycobacterium Tuberculosis	Microplate method	0	0	0	0	0	0	0	0	0	1	0	Xpert-confirmed rifampicin-resistant TB	sputum	0
1247	Male	57	2018-05-02 08:47	Human Mycobacterium Tuberculosis	Microplate method	1	0	1	0	1	1	0	0	0	0	0	#N/A	sputum	0
1248	Male	31	2018-05-02 08:53	Human Mycobacterium Tuberculosis	Microplate method	1	1	1	0	0	0	0	0	1	0	0	Xpert-confirmed rifampicin-sensitive TB	sputum	1
1249	Male	31	2018-05-02 10:40	Human Mycobacterium Tuberculosis	Microplate method	0	0	0	0	0	0	0	0	0	0	0	Xpert-confirmed rifampicin-sensitive TB	sputum	0
1250	Male	31	2018-05-02 10:40	Human Mycobacterium Tuberculosis	Microplate method	0	0	0	0	0	0	0	0	0	0	0	Xpert-confirmed rifampicin-sensitive TB	Pleural fluid	0
1251	Female	37	2018-05-02 10:40	Human Mycobacterium Tuberculosis	Microplate method	1	1	0	0	1	0	0	0	1	1	0	Xpert-confirmed rifampicin-sensitive TB	sputum	0
1252	Male	23	2018-05-02 14:48	Human Mycobacterium Tuberculosis	Microplate method	0	0	0	0	0	0	0	0	0	0	0	Xpert-confirmed rifampicin-sensitive TB	sputum	0
1253	Male	64	2018-05-02 15:00	Human Mycobacterium Tuberculosis	Microplate method	0	0	0	0	0	0	0	0	0	0	0	Xpert-confirmed rifampicin-sensitive TB	Pleural fluid	0
1254	Male	31	2018-05-02 15:00	Human Mycobacterium Tuberculosis	Microplate method	1	1	1	0	1	0	0	0	1	1	0	Xpert-confirmed rifampicin-resistant TB	bronchoalveolar lavage fluid	0
1255	Female	20	2018-05-03 09:01	Human Mycobacterium Tuberculosis	Microplate method	1	1	1	0	1	1	0	0	0	0	0	#N/A	sputum	0
1256	Female	23	2018-05-03 09:01	Human Mycobacterium Tuberculosis	Microplate method	0	0	0	0	0	0	0	0	0	0	0	#N/A	sputum	0
1257	Female	23	2018-05-03 10:17	Human Mycobacterium Tuberculosis	Microplate method	0	0	0	0	0	0	0	0	0	0	0	Xpert-confirmed rifampicin-sensitive TB	bronchoalveolar lavage fluid	1
1258	Male	23	2018-05-04 08:50	Human Mycobacterium Tuberculosis	Microplate method	0	0	0	0	0	0	0	0	0	0	0	Xpert-confirmed rifampicin-sensitive TB	sputum	0
1259	Male	75	2018-05-04 08:50	Human Mycobacterium Tuberculosis	Microplate method	0	0	0	0	0	0	0	0	0	0	0	Xpert-confirmed rifampicin-sensitive TB	sputum	0
1260	Male	31	2018-05-04 08:59	Human Mycobacterium Tuberculosis	Microplate method	0	0	0	0	0	0	0	0	0	0	0	#N/A	sputum	0
1261	Male	26	2018-05-04 09:22	Human Mycobacterium Tuberculosis	Microplate method	1	1	1	0	1	1	0	0	0	0	0	Xpert-confirmed rifampicin-resistant TB	sputum	1
1262	Female	24	2018-05-04 09:22	Human Mycobacterium Tuberculosis	Microplate method	0	0	0	0	0	0	0	0	0	0	0	Xpert-confirmed rifampicin-sensitive TB	sputum	0
1263	Male	30	2018-05-04 09:22	Human Mycobacterium Tuberculosis	Microplate method	0	0	0	0	0	0	0	0	0	0	0	Xpert-confirmed rifampicin-sensitive TB	Pleural fluid	0
1264	Male	55	2018-05-04 09:22	Human Mycobacterium Tuberculosis	Microplate method	0	0	0	0	0	0	0	0	0	0	0	Xpert-confirmed rifampicin-sensitive TB	sputum	1
1265	Female	49	2018-05-04 09:22	Human Mycobacterium Tuberculosis	Microplate method	0	0	0	0	0	0	0	0	0	0	0	Xpert-confirmed rifampicin-sensitive TB	sputum	1
1266	Female	37	2018-05-04 09:22	Human Mycobacterium Tuberculosis	Microplate method	1	1	1	0	0	0	0	0	0	0	0	Xpert-confirmed rifampicin-resistant TB	sputum	1
1267	Female	33	2018-05-04 09:22	Human Mycobacterium Tuberculosis	Microplate method	1	1	0	1	0	0	0	0	0	0	0	#N/A	sputum	0
1268	Male	62	2018-05-04 09:23	Human Mycobacterium Tuberculosis	Microplate method	0	0	0	0	0	0	0	0	0	0	0	Xpert-confirmed rifampicin-sensitive TB	sputum	0
1269	Male	52	2018-05-04 09:23	Human Mycobacterium Tuberculosis	Microplate method	1	1	1	0	1	1	0	0	0	0	0	Xpert-confirmed rifampicin-resistant TB	sputum	0
1270	Male	52	2018-05-04 09:23	Human Mycobacterium Tuberculosis	Microplate method	1	1	1	0	1	1	0	0	0	0	0	Xpert-confirmed rifampicin-resistant TB	bronchoalveolar lavage fluid	0
1271	Male	55	2018-05-04 09:23	Human Mycobacterium Tuberculosis	Microplate method	0	0	0	0	0	0	0	0	0	0	0	Xpert-confirmed rifampicin-sensitive TB	sputum	0
1272	Male	29	2018-05-04 09:23	Human Mycobacterium Tuberculosis	Microplate method	0	0	0	0	0	0	0	0	0	0	0	Xpert-confirmed rifampicin-sensitive TB	sputum	0
1273	Female	46	2018-05-04 09:23	Human Mycobacterium Tuberculosis	Microplate method	0	0	0	0	0	0	0	0	0	0	0	Xpert-confirmed rifampicin-sensitive TB	sputum	0
1274	Male	42	2018-05-04 09:36	Human Mycobacterium Tuberculosis	Microplate method	0	0	0	0	0	0	0	0	0	0	0	#N/A	sputum	1
1275	Male	21	2018-05-04 09:37	Human Mycobacterium Tuberculosis	Microplate method	0	0	0	0	0	0	0	0	0	0	0	Xpert-confirmed rifampicin-sensitive TB	sputum	0
1276	Male	11	2018-05-04 09:37	Human Mycobacterium Tuberculosis	Microplate method	0	0	0	0	0	0	0	0	0	0	0	Xpert-confirmed rifampicin-sensitive TB	sputum	0
1277	Male	18	2018-05-07 08:57	Human Mycobacterium Tuberculosis	Microplate method	0	0	0	0	1	0	0	0	1	1	0	Xpert-confirmed rifampicin-sensitive TB	sputum	0
1278	Male	62	2018-05-07 08:58	Human Mycobacterium Tuberculosis	Microplate method	0	0	0	0	0	0	0	0	0	0	0	Xpert-confirmed rifampicin-sensitive TB	sputum	0
1279	Male	23	2018-05-07 09:00	Human Mycobacterium Tuberculosis	Microplate method	1	1	1	1	1	1	1	0	0	0	0	Xpert-confirmed rifampicin-resistant TB	sputum	0
1280	Male	27	2018-05-07 09:35	Human Mycobacterium Tuberculosis	Microplate method	0	1	0	1	0	0	0	0	0	0	0	Xpert-confirmed rifampicin-sensitive TB	sputum	0
1281	Female	12	2018-05-07 09:47	Human Mycobacterium Tuberculosis	Microplate method	0	0	0	0	0	0	0	0	0	0	0	Xpert-confirmed rifampicin-sensitive TB	sputum	1
1282	Female	19	2018-05-07 09:49	Human Mycobacterium Tuberculosis	Microplate method	0	0	0	0	0	0	0	0	0	0	0	Xpert-confirmed rifampicin-sensitive TB	sputum	1
1283	Male	21	2018-05-07 09:58	Human Mycobacterium Tuberculosis	Microplate method	0	0	0	0	0	0	0	0	0	0	0	Xpert-confirmed rifampicin-sensitive TB	sputum	1
1284	Male	32	2018-05-07 10:00	Human Mycobacterium Tuberculosis	Microplate method	0	0	0	0	0	0	0	0	0	0	0	Xpert-confirmed rifampicin-sensitive TB	sputum	1
1285	Male	28	2018-05-07 10:15	Human Mycobacterium Tuberculosis	Microplate method	0	0	0	0	0	0	0	0	0	0	0	#N/A	sputum	0
1286	Male	71	2018-05-07 10:16	Human Mycobacterium Tuberculosis	Microplate method	0	0	0	0	0	0	0	0	0	0	0	Xpert-confirmed rifampicin-sensitive TB	sputum	1
1287	Male	20	2018-05-07 10:21	Human Mycobacterium Tuberculosis	Microplate method	0	0	0	0	0	0	0	0	0	0	0	Xpert-confirmed rifampicin-sensitive TB	sputum	1
1288	Male	87	2018-05-07 10:24	Human Mycobacterium Tuberculosis	Microplate method	0	0	0	0	0	0	0	0	0	0	0	Xpert-confirmed rifampicin-sensitive TB	sputum	1
1289	Male	55	2018-05-07 10:31	Human Mycobacterium Tuberculosis	Microplate method	0	0	0	0	0	0	0	0	0	0	0	Xpert-confirmed rifampicin-sensitive TB	sputum	0
1290	Female	18	2018-05-07 10:37	Human Mycobacterium Tuberculosis	Microplate method	0	0	0	0	0	0	0	0	0	0	0	Xpert-confirmed rifampicin-sensitive TB	sputum	0
1291	Female	36	2018-05-07 10:39	Human Mycobacterium Tuberculosis	Microplate method	1	1	1	1	1	0	0	0	1	1	1	Xpert-confirmed rifampicin-sensitive TB	sputum	0
1292	Male	14	2018-05-07 10:40	Human Mycobacterium Tuberculosis	Microplate method	0	0	0	0	0	0	0	0	0	0	0	Xpert-confirmed rifampicin-sensitive TB	sputum	0
1293	Male	38	2018-05-07 10:43	Human Mycobacterium Tuberculosis	Microplate method	1	1	1	1	1	1	0	0	0	0	0	#N/A	sputum	0
1294	Male	23	2018-05-07 10:44	Human Mycobacterium Tuberculosis	Microplate method	1	1	0	1	0	0	1	0	0	0	0	#N/A	sputum	0
1295	Male	45	2018-05-07 14:12	Human Mycobacterium Tuberculosis	Microplate method	0	0	0	0	0	0	0	0	0	1	0	Xpert-confirmed rifampicin-sensitive TB	sputum	0
1296	Male	51	2018-05-07 14:13	Human Mycobacterium Tuberculosis	Microplate method	1	1	1	0	1	1	0	0	0	0	0	Xpert-confirmed rifampicin-resistant TB	sputum	0
1297	Male	27	2018-05-07 14:13	Human Mycobacterium Tuberculosis	Microplate method	1	1	1	0	1	0	0	0	1	1	0	#N/A	sputum	0
1298	Male	34	2018-05-07 14:21	Human Mycobacterium Tuberculosis	Microplate method	1	1	1	1	1	1	1	0	1	1	1	Xpert-confirmed rifampicin-resistant TB	sputum	0
1299	Male	66	2018-05-07 14:23	Human Mycobacterium Tuberculosis	Microplate method	0	0	0	0	0	0	0	0	0	0	0	Xpert-confirmed rifampicin-sensitive TB	sputum	0
1300	Male	19	2018-05-08 09:05	Human Mycobacterium Tuberculosis	Microplate method	0	0	0	0	0	0	0	0	0	0	0	#N/A	bronchoalveolar lavage fluid	0
1301	Female	18	2018-05-09 09:21	Human Mycobacterium Tuberculosis	Microplate method	1	1	1	0	1	0	0	0	0	0	0	Xpert-confirmed rifampicin-resistant TB	sputum	1
1302	Male	72	2018-05-09 09:23	Human Mycobacterium Tuberculosis	Microplate method	0	0	0	0	0	0	0	0	0	0	0	Xpert-confirmed rifampicin-sensitive TB	sputum	1
1303	Male	58	2018-05-09 09:25	Human Mycobacterium Tuberculosis	Microplate method	0	0	0	0	0	0	0	0	0	0	0	#N/A	sputum	0
1304	Female	23	2018-05-09 09:28	Human Mycobacterium Tuberculosis	Microplate method	0	0	0	0	0	0	0	0	0	0	0	Xpert-confirmed rifampicin-sensitive TB	bronchoalveolar lavage fluid	0
1305	Male	74	2018-05-09 09:37	Human Mycobacterium Tuberculosis	Microplate method	0	0	0	0	0	0	0	0	0	0	0	Xpert-confirmed rifampicin-sensitive TB	sputum	0
1306	Male	20	2018-05-09 09:38	Human Mycobacterium Tuberculosis	Microplate method	1	1	1	0	1	1	0	0	0	0	0	Xpert-confirmed rifampicin-resistant TB	sputum	1
1307	Female	35	2018-05-09 09:43	Human Mycobacterium Tuberculosis	Microplate method	1	1	0	0	0	0	0	0	0	0	1	#N/A	sputum	0
1308	Female	17	2018-05-09 09:47	Human Mycobacterium Tuberculosis	Microplate method	1	1	0	0	0	0	0	0	0	0	0	Xpert-confirmed rifampicin-sensitive TB	sputum	1
1309	Male	65	2018-05-09 09:50	Human Mycobacterium Tuberculosis	Microplate method	0	0	0	0	0	0	0	0	0	0	0	Xpert-confirmed rifampicin-sensitive TB	sputum	1
1310	Female	16	2018-05-09 09:51	Human Mycobacterium Tuberculosis	Microplate method	0	0	0	0	0	0	0	0	0	0	0	Xpert-confirmed rifampicin-sensitive TB	sputum	0
1311	Male	0.17	2018-05-09 09:54	Human Mycobacterium Tuberculosis	Microplate method	0	0	0	0	0	0	0	0	0	0	0	Xpert-confirmed rifampicin-sensitive TB	other	1
1312	Female	26	2018-05-09 09:55	Human Mycobacterium Tuberculosis	Microplate method	1	1	1	1	1	1	0	0	0	0	0	Xpert-confirmed rifampicin-resistant TB	sputum	1
1313	Male	46	2018-05-09 09:56	Human Mycobacterium Tuberculosis	Microplate method	0	0	0	0	0	0	0	0	0	0	0	Xpert-confirmed rifampicin-sensitive TB	sputum	1
1314	Male	38	2018-05-09 09:56	Human Mycobacterium Tuberculosis	Microplate method	1	1	1	1	1	1	0	0	0	0	0	Xpert-confirmed rifampicin-resistant TB	sputum	1
1315	Female	36	2018-05-09 09:58	Human Mycobacterium Tuberculosis	Microplate method	1	1	1	1	0	0	0	1	0	1	0	Xpert-confirmed rifampicin-resistant TB	sputum	1
1316	Female	25	2018-05-09 09:59	Human Mycobacterium Tuberculosis	Microplate method	0	0	0	0	0	0	0	0	0	0	0	#N/A	sputum	0
1317	Male	46	2018-05-09 10:03	Human Mycobacterium Tuberculosis	Microplate method	0	0	0	0	0	0	0	0	0	0	0	Xpert-confirmed rifampicin-sensitive TB	sputum	0
1318	Male	46	2018-05-09 10:03	Human Mycobacterium Tuberculosis	Microplate method	0	0	0	0	0	0	0	0	0	0	0	Xpert-confirmed rifampicin-sensitive TB	bronchoalveolar lavage fluid	0
1319	Male	18	2018-05-09 10:05	Human Mycobacterium Tuberculosis	Microplate method	0	0	0	0	0	0	0	0	0	0	0	Xpert-confirmed rifampicin-sensitive TB	sputum	0
1320	Male	71	2018-05-09 10:07	Human Mycobacterium Tuberculosis	Microplate method	0	0	0	0	0	0	0	0	0	0	0	Xpert-confirmed rifampicin-sensitive TB	sputum	0
1321	Female	27	2018-05-09 10:10	Human Mycobacterium Tuberculosis	Microplate method	1	1	1	1	1	0	1	0	0	0	1	Xpert-confirmed rifampicin-resistant TB	sputum	0
1322	Male	46	2018-05-09 10:12	Human Mycobacterium Tuberculosis	Microplate method	0	0	0	0	0	0	0	0	0	0	0	Xpert-confirmed rifampicin-sensitive TB	sputum	0
1323	Male	41	2018-05-09 10:16	Human Mycobacterium Tuberculosis	Microplate method	0	0	0	0	0	0	0	0	0	0	0	Xpert-confirmed rifampicin-sensitive TB	sputum	0
1324	Male	40	2018-05-09 10:17	Human Mycobacterium Tuberculosis	Microplate method	1	1	1	1	1	1	0	0	0	1	0	Xpert-confirmed rifampicin-resistant TB	sputum	0
1325	Female	54	2018-05-09 10:19	Human Mycobacterium Tuberculosis	Microplate method	0	1	0	1	0	0	0	0	0	0	0	#N/A	sputum	1
1326	Male	68	2018-05-09 11:14	Human Mycobacterium Tuberculosis	Microplate method	0	0	0	0	0	0	0	0	0	0	0	Xpert-confirmed rifampicin-sensitive TB	sputum	0
1327	Male	54	2018-05-10 08:58	Human Mycobacterium Tuberculosis	Microplate method	0	0	0	0	0	0	0	0	0	0	0	#N/A	sputum	0
1328	Male	47	2018-05-10 08:59	Human Mycobacterium Tuberculosis	Microplate method	1	1	1	1	0	0	0	0	0	0	0	Xpert-confirmed rifampicin-resistant TB	sputum	0
1329	Male	49	2018-05-10 09:01	Human Mycobacterium Tuberculosis	Microplate method	0	0	0	0	0	0	0	0	0	0	0	Xpert-confirmed rifampicin-sensitive TB	sputum	0
1330	Female	22	2018-05-10 09:06	Human Mycobacterium Tuberculosis	Microplate method	0	0	0	0	0	0	0	0	0	0	0	Xpert-confirmed rifampicin-sensitive TB	other	0
1331	Male	27	2018-05-10 09:11	Human Mycobacterium Tuberculosis	Microplate method	0	0	0	0	0	0	0	0	0	0	0	Xpert-confirmed rifampicin-sensitive TB	sputum	1
1332	Female	18	2018-05-10 09:35	Human Mycobacterium Tuberculosis	Microplate method	0	0	0	0	0	0	0	0	0	0	0	Xpert-confirmed rifampicin-sensitive TB	other	1
1333	Female	50	2018-05-10 13:30	Human Mycobacterium Tuberculosis	Microplate method	0	1	0	1	0	0	0	0	0	0	0	Xpert-confirmed rifampicin-sensitive TB	sputum	0
1334	Male	64	2018-05-10 13:30	Human Mycobacterium Tuberculosis	Microplate method	0	0	0	0	0	0	0	0	0	0	0	Xpert-confirmed rifampicin-sensitive TB	sputum	0
1335	Male	58	2018-05-10 13:30	Human Mycobacterium Tuberculosis	Microplate method	1	1	1	1	1	1	0	0	1	1	0	Xpert-confirmed rifampicin-resistant TB	sputum	0
1336	Male	47	2018-05-10 13:34	Human Mycobacterium Tuberculosis	Microplate method	0	1	0	1	0	0	0	0	0	0	0	Xpert-confirmed rifampicin-sensitive TB	sputum	1
1337	Female	28	2018-05-11 14:14	Human Mycobacterium Tuberculosis	Microplate method	0	0	0	0	0	0	0	0	0	0	0	#N/A	sputum	0
1338	Female	33	2018-05-11 14:15	Human Mycobacterium Tuberculosis	Microplate method	0	0	0	0	0	0	0	0	0	0	0	#N/A	sputum	0
1339	Female	54	2018-05-12 09:21	Human Mycobacterium Tuberculosis	Microplate method	1	1	1	1	1	1	1	0	0	1	0	#N/A	sputum	0
1340	Male	61	2018-05-12 11:21	Human Mycobacterium Tuberculosis	Microplate method	0	0	0	0	0	0	0	0	0	0	0	Xpert-confirmed rifampicin-sensitive TB	other	0
1341	Female	14	2018-05-12 11:21	Human Mycobacterium Tuberculosis	Microplate method	1	1	0	0	0	0	0	0	0	0	0	Xpert-confirmed rifampicin-sensitive TB	other	1
1342	Male	43	2018-05-12 11:21	Human Mycobacterium Tuberculosis	Microplate method	1	1	1	1	1	1	1	1	1	1	1	Xpert-confirmed rifampicin-resistant TB	bronchoalveolar lavage fluid	0
1343	Male	43	2018-05-12 11:21	Human Mycobacterium Tuberculosis	Microplate method	1	1	1	1	1	1	1	1	1	1	1	Xpert-confirmed rifampicin-resistant TB	sputum	0
1344	Female	75	2018-05-12 11:21	Human Mycobacterium Tuberculosis	Microplate method	0	0	0	0	0	0	0	0	0	0	0	Xpert-confirmed rifampicin-sensitive TB	sputum	0
1345	Female	19	2018-05-12 11:29	Human Mycobacterium Tuberculosis	Microplate method	0	0	0	0	0	0	0	0	0	0	0	#N/A	sputum	0
1346	Male	81	2018-05-12 11:29	Human Mycobacterium Tuberculosis	Microplate method	0	0	0	0	0	0	0	0	0	0	0	Xpert-confirmed rifampicin-sensitive TB	sputum	0
1347	Male	88	2018-05-12 11:29	Human Mycobacterium Tuberculosis	Microplate method	0	0	0	0	0	0	0	0	0	0	0	Xpert-confirmed rifampicin-sensitive TB	sputum	0
1348	Female	17	2018-05-12 11:29	Human Mycobacterium Tuberculosis	Microplate method	0	0	0	0	1	0	0	0	1	1	0	Xpert-confirmed rifampicin-sensitive TB	sputum	1
1349	Female	39	2018-05-12 11:29	Human Mycobacterium Tuberculosis	Microplate method	0	0	0	0	0	0	0	0	0	0	0	Xpert-confirmed rifampicin-sensitive TB	sputum	0
1350	Male	22	2018-05-12 11:29	Human Mycobacterium Tuberculosis	Microplate method	0	0	0	0	0	0	0	0	0	0	0	Xpert-confirmed rifampicin-sensitive TB	sputum	1
1351	Male	22	2018-05-13 10:42	Human Mycobacterium Tuberculosis	Microplate method	1	1	0	0	0	0	0	0	0	0	0	Xpert-confirmed rifampicin-sensitive TB	sputum	0
1352	Male	22	2018-05-13 10:43	Human Mycobacterium Tuberculosis	Microplate method	0	0	0	0	0	0	0	0	0	0	0	Xpert-confirmed rifampicin-sensitive TB	other	1
1353	Male	29	2018-05-13 10:44	Human Mycobacterium Tuberculosis	Microplate method	0	0	0	0	0	0	0	0	0	0	0	Xpert-confirmed rifampicin-sensitive TB	other	0
1354	Female	17	2018-05-13 10:44	Human Mycobacterium Tuberculosis	Microplate method	0	0	0	0	0	0	0	0	0	0	0	Xpert-confirmed rifampicin-sensitive TB	sputum	1
1355	Male	75	2018-05-13 10:45	Human Mycobacterium Tuberculosis	Microplate method	0	0	0	0	0	0	0	0	0	0	0	Xpert-confirmed rifampicin-sensitive TB	sputum	1
1356	Female	26	2018-05-13 10:45	Human Mycobacterium Tuberculosis	Microplate method	0	0	0	0	0	0	0	0	0	0	0	Xpert-confirmed rifampicin-sensitive TB	sputum	0
1357	Female	23	2018-05-13 10:47	Human Mycobacterium Tuberculosis	Microplate method	0	0	0	0	0	0	0	0	0	0	0	#N/A	sputum	0
1358	Female	27	2018-05-13 10:49	Human Mycobacterium Tuberculosis	Microplate method	1	1	0	0	0	0	0	0	0	0	0	Xpert-confirmed rifampicin-sensitive TB	bronchoalveolar lavage fluid	1
1359	Male	46	2018-05-13 10:51	Human Mycobacterium Tuberculosis	Microplate method	1	1	0	0	0	0	0	0	0	0	0	Xpert-confirmed rifampicin-sensitive TB	sputum	0
1360	Male	41	2018-05-13 10:52	Human Mycobacterium Tuberculosis	Microplate method	0	0	0	0	0	0	0	0	0	0	0	Xpert-confirmed rifampicin-sensitive TB	sputum	1
1361	Female	28	2018-05-14 08:53	Human Mycobacterium Tuberculosis	Microplate method	0	0	0	0	0	0	0	0	0	0	0	Xpert-confirmed rifampicin-sensitive TB	sputum	1
1362	Male	80	2018-05-14 08:54	Human Mycobacterium Tuberculosis	Microplate method	0	0	0	0	0	0	0	0	0	0	0	Xpert-confirmed rifampicin-sensitive TB	other	1
1363	Male	24	2018-05-14 08:55	Human Mycobacterium Tuberculosis	Microplate method	0	0	0	0	0	0	0	0	0	0	0	Xpert-confirmed rifampicin-sensitive TB	sputum	0
1364	Female	60	2018-05-14 08:58	Human Mycobacterium Tuberculosis	Microplate method	0	0	0	0	0	0	0	0	0	0	0	Xpert-confirmed rifampicin-sensitive TB	sputum	0
1365	Female	20	2018-05-14 11:17	Human Mycobacterium Tuberculosis	Microplate method	1	1	1	1	0	0	1	1	1	1	1	Xpert-confirmed rifampicin-resistant TB	bronchoalveolar lavage fluid	1
1366	Male	44	2018-05-15 08:59	Human Mycobacterium Tuberculosis	Microplate method	1	1	0	1	0	0	0	0	0	0	0	Xpert-confirmed rifampicin-resistant TB	sputum	0
1367	Female	31	2018-05-15 09:06	Human Mycobacterium Tuberculosis	Microplate method	0	0	0	0	0	0	0	0	0	0	0	#N/A	sputum	0
1368	Female	22	2018-05-15 09:08	Human Mycobacterium Tuberculosis	Microplate method	0	0	0	0	0	0	0	0	0	0	0	Xpert-confirmed rifampicin-sensitive TB	sputum	0
1369	Male	29	2018-05-15 09:08	Human Mycobacterium Tuberculosis	Microplate method	0	0	0	0	0	0	0	0	0	0	0	#N/A	sputum	0
1370	Female	77	2018-05-15 09:13	Human Mycobacterium Tuberculosis	Microplate method	0	0	0	0	0	0	0	0	0	0	0	#N/A	sputum	0
1371	Female	27	2018-05-15 09:26	Human Mycobacterium Tuberculosis	Microplate method	0	0	0	0	0	0	0	0	0	0	0	Xpert-confirmed rifampicin-sensitive TB	sputum	1
1372	Male	22	2018-05-15 13:51	Human Mycobacterium Tuberculosis	Microplate method	0	0	0	0	0	0	0	0	0	0	1	#N/A	sputum	0
1373	Male	60	2018-05-15 13:52	Human Mycobacterium Tuberculosis	Microplate method	1	0	0	0	0	0	0	0	0	0	0	Xpert-confirmed rifampicin-resistant TB	sputum	0
1374	Female	19	2018-05-15 13:52	Human Mycobacterium Tuberculosis	Microplate method	0	0	0	0	0	0	0	0	0	0	0	#N/A	sputum	0
1375	Female	27	2018-05-15 13:53	Human Mycobacterium Tuberculosis	Microplate method	1	1	0	0	0	0	0	0	0	0	0	Xpert-confirmed rifampicin-resistant TB	sputum	0
1376	Male	20	2018-05-15 13:54	Human Mycobacterium Tuberculosis	Microplate method	0	0	0	0	0	0	0	0	0	0	0	Xpert-confirmed rifampicin-sensitive TB	sputum	1
1377	Male	30	2018-05-15 14:32	Human Mycobacterium Tuberculosis	Microplate method	1	1	0	1	0	0	0	1	1	0	1	Xpert-confirmed rifampicin-sensitive TB	sputum	0
1378	Male	84	2018-05-15 14:33	Human Mycobacterium Tuberculosis	Microplate method	0	0	0	0	0	0	0	0	0	0	0	Xpert-confirmed rifampicin-sensitive TB	sputum	1
1379	Male	22	2018-05-15 14:34	Human Mycobacterium Tuberculosis	Microplate method	0	0	0	0	0	0	0	0	0	0	0	Xpert-confirmed rifampicin-sensitive TB	bronchoalveolar lavage fluid	1
1380	Male	35	2018-05-16 08:43	Human Mycobacterium Tuberculosis	Microplate method	0	0	0	0	0	0	0	0	0	0	0	Xpert-confirmed rifampicin-sensitive TB	sputum	0
1381	Male	61	2018-05-16 11:00	Human Mycobacterium Tuberculosis	Microplate method	0	0	0	0	0	0	0	0	0	0	0	Xpert-confirmed rifampicin-sensitive TB	sputum	1
1382	Female	25	2018-05-16 11:00	Human Mycobacterium Tuberculosis	Microplate method	0	0	0	0	0	0	0	0	0	0	0	#N/A	sputum	0
1383	Male	47	2018-05-16 11:00	Human Mycobacterium Tuberculosis	Microplate method	0	0	0	0	0	0	0	0	0	0	0	Xpert-confirmed rifampicin-sensitive TB	bronchoalveolar lavage fluid	0
1384	Male	32	2018-05-16 11:01	Human Mycobacterium Tuberculosis	Microplate method	0	0	0	0	0	0	0	0	0	0	0	Xpert-confirmed rifampicin-sensitive TB	sputum	0
1385	Male	50	2018-05-16 11:01	Human Mycobacterium Tuberculosis	Microplate method	1	1	1	1	1	0	0	1	0	1	0	Xpert-confirmed rifampicin-resistant TB	sputum	1
1386	Male	56	2018-05-16 11:01	Human Mycobacterium Tuberculosis	Microplate method	1	1	0	0	0	0	0	0	0	0	0	Xpert-confirmed rifampicin-sensitive TB	sputum	0
1387	Male	27	2018-05-16 11:01	Human Mycobacterium Tuberculosis	Microplate method	1	1	1	0	1	0	0	0	1	1	1	#N/A	sputum	0
1388	Male	37	2018-05-16 11:01	Human Mycobacterium Tuberculosis	Microplate method	0	0	0	0	0	0	0	0	0	0	0	Xpert-confirmed rifampicin-sensitive TB	sputum	0
1389	Male	44	2018-05-16 11:01	Human Mycobacterium Tuberculosis	Microplate method	0	0	0	0	0	0	0	0	0	0	0	Xpert-confirmed rifampicin-resistant TB	sputum	0
1390	Female	19	2018-05-16 11:01	Human Mycobacterium Tuberculosis	Microplate method	0	0	0	0	0	0	0	0	0	0	0	#N/A	sputum	0
1391	Male	23	2018-05-16 11:24	Human Mycobacterium Tuberculosis	Microplate method	0	0	0	0	0	0	0	0	0	0	0	Xpert-confirmed rifampicin-sensitive TB	sputum	0
1392	Male	43	2018-05-16 11:24	Human Mycobacterium Tuberculosis	Microplate method	1	1	1	0	1	1	0	0	1	1	0	#N/A	sputum	0
1393	Female	29	2018-05-16 14:35	Human Mycobacterium Tuberculosis	Microplate method	0	0	0	0	0	0	0	0	0	0	0	Xpert-confirmed rifampicin-sensitive TB	sputum	1
1394	Male	47	2018-05-16 15:02	Human Mycobacterium Tuberculosis	Microplate method	0	1	0	1	0	0	0	0	0	0	0	#N/A	bronchoalveolar lavage fluid	1
1395	Male	64	2018-05-17 08:46	Human Mycobacterium Tuberculosis	Microplate method	0	0	0	0	0	0	0	0	0	0	0	Xpert-confirmed rifampicin-sensitive TB	sputum	0
1396	Male	48	2018-05-17 08:50	Human Mycobacterium Tuberculosis	Microplate method	0	0	0	0	0	0	0	0	0	0	0	Xpert-confirmed rifampicin-sensitive TB	sputum	0
1397	Male	20	2018-05-17 08:50	Human Mycobacterium Tuberculosis	Microplate method	0	0	0	0	0	0	0	0	0	0	0	Xpert-confirmed rifampicin-sensitive TB	bronchoalveolar lavage fluid	1
1398	Male	1	2018-05-17 08:50	Human Mycobacterium Tuberculosis	Microplate method	1	0	1	0	1	0	0	0	0	0	0	Xpert-confirmed rifampicin-resistant TB	other	1
1399	Male	36	2018-05-17 08:50	Human Mycobacterium Tuberculosis	Microplate method	0	0	0	0	0	0	0	0	0	0	0	Xpert-confirmed rifampicin-sensitive TB	sputum	1
1400	Male	23	2018-05-17 11:21	Human Mycobacterium Tuberculosis	Microplate method	1	1	1	1	1	1	0	0	1	1	0	Xpert-confirmed rifampicin-resistant TB	sputum	0
1401	Male	55	2018-05-17 11:21	Human Mycobacterium Tuberculosis	Microplate method	1	1	1	0	1	1	0	0	1	1	0	Xpert-confirmed rifampicin-resistant TB	sputum	0
1402	Male	22	2018-05-18 09:05	Human Mycobacterium Tuberculosis	Microplate method	0	0	0	0	0	0	0	0	0	0	0	Xpert-confirmed rifampicin-sensitive TB	sputum	0
1403	Male	24	2018-05-18 11:08	Human Mycobacterium Tuberculosis	Microplate method	1	0	1	0	1	1	0	0	0	0	0	Xpert-confirmed rifampicin-resistant TB	sputum	0
1404	Female	64	2018-05-18 11:09	Human Mycobacterium Tuberculosis	Microplate method	0	0	0	0	0	0	0	0	0	0	0	#N/A	sputum	0
1405	Male	20	2018-05-18 11:25	Human Mycobacterium Tuberculosis	Microplate method	0	0	0	0	0	0	0	0	0	0	0	Xpert-confirmed rifampicin-sensitive TB	sputum	0
1406	Male	55	2018-05-18 11:25	Human Mycobacterium Tuberculosis	Microplate method	0	0	0	0	0	0	0	0	0	0	0	Xpert-confirmed rifampicin-sensitive TB	bronchoalveolar lavage fluid	0
1407	Female	23	2018-05-18 11:25	Human Mycobacterium Tuberculosis	Microplate method	0	0	0	0	0	0	0	0	0	0	0	Xpert-confirmed rifampicin-sensitive TB	sputum	0
1408	Male	28	2018-05-18 11:25	Human Mycobacterium Tuberculosis	Microplate method	1	0	0	0	0	0	0	0	0	0	0	Xpert-confirmed rifampicin-sensitive TB	sputum	0
1409	Male	16	2018-05-18 11:25	Human Mycobacterium Tuberculosis	Microplate method	0	0	0	0	0	0	0	0	0	0	0	Xpert-confirmed rifampicin-sensitive TB	sputum	0
1410	Male	71	2018-05-18 11:25	Human Mycobacterium Tuberculosis	Microplate method	0	0	0	0	0	0	0	0	0	0	0	Xpert-confirmed rifampicin-sensitive TB	sputum	0
1411	Male	68	2018-05-18 11:25	Human Mycobacterium Tuberculosis	Microplate method	0	1	0	1	0	0	1	0	0	0	0	Xpert-confirmed rifampicin-sensitive TB	sputum	0
1412	Female	66	2018-05-18 11:25	Human Mycobacterium Tuberculosis	Microplate method	0	0	0	0	0	0	0	0	0	0	0	Xpert-confirmed rifampicin-sensitive TB	sputum	0
1413	Male	35	2018-05-18 11:25	Human Mycobacterium Tuberculosis	Microplate method	0	0	0	0	0	0	0	0	0	0	0	Xpert-confirmed rifampicin-sensitive TB	bronchoalveolar lavage fluid	1
1414	Male	68	2018-05-18 11:25	Human Mycobacterium Tuberculosis	Microplate method	0	0	0	0	0	0	0	0	0	0	0	Xpert-confirmed rifampicin-sensitive TB	sputum	0
1415	Female	19	2018-05-18 11:25	Human Mycobacterium Tuberculosis	Microplate method	1	0	1	0	1	1	0	0	0	0	0	Xpert-confirmed rifampicin-resistant TB	sputum	0
1416	Female	49	2018-05-18 11:26	Human Mycobacterium Tuberculosis	Microplate method	0	0	0	0	0	0	0	0	0	0	0	Xpert-confirmed rifampicin-sensitive TB	bronchoalveolar lavage fluid	1
1417	Male	27	2018-05-18 11:26	Human Mycobacterium Tuberculosis	Microplate method	0	0	0	0	0	0	0	0	0	0	0	#N/A	bronchoalveolar lavage fluid	1
1418	Male	23	2018-05-19 09:30	Human Mycobacterium Tuberculosis	Microplate method	0	0	0	0	0	0	0	0	0	0	0	Xpert-confirmed rifampicin-sensitive TB	sputum	0
1419	Female	36	2018-05-19 09:34	Human Mycobacterium Tuberculosis	Microplate method	0	0	0	0	0	0	0	0	0	0	0	Xpert-confirmed rifampicin-sensitive TB	bronchoalveolar lavage fluid	0
1420	Male	33	2018-05-19 09:47	Human Mycobacterium Tuberculosis	Microplate method	1	1	1	1	1	1	0	0	0	0	0	#N/A	sputum	0
1421	Male	30	2018-05-21 08:51	Human Mycobacterium Tuberculosis	Microplate method	0	0	0	0	0	0	0	0	0	0	0	Xpert-confirmed rifampicin-resistant TB	sputum	0
1422	Female	28	2018-05-21 08:59	Human Mycobacterium Tuberculosis	Microplate method	0	0	0	0	0	0	0	0	0	0	0	Xpert-confirmed rifampicin-sensitive TB	sputum	0
1423	Female	23	2018-05-21 09:06	Human Mycobacterium Tuberculosis	Microplate method	0	1	0	1	0	0	0	0	0	0	0	Xpert-confirmed rifampicin-sensitive TB	sputum	0
1424	Female	29	2018-05-21 09:18	Human Mycobacterium Tuberculosis	Microplate method	0	0	0	0	0	0	0	0	0	0	0	#N/A	sputum	0
1425	Female	15	2018-05-21 09:30	Human Mycobacterium Tuberculosis	Microplate method	0	0	0	0	0	0	0	0	0	0	0	Xpert-confirmed rifampicin-sensitive TB	bronchoalveolar lavage fluid	1
1426	Male	62	2018-05-21 09:32	Human Mycobacterium Tuberculosis	Microplate method	0	0	0	0	0	0	0	0	0	0	0	#N/A	sputum	0
1427	Male	30	2018-05-21 09:33	Human Mycobacterium Tuberculosis	Microplate method	0	0	0	0	1	0	0	0	1	1	0	#N/A	sputum	1
1428	Male	44	2018-05-21 09:35	Human Mycobacterium Tuberculosis	Microplate method	0	0	0	0	0	0	0	0	0	0	0	Xpert-confirmed rifampicin-sensitive TB	sputum	1
1429	Female	20	2018-05-21 13:06	Human Mycobacterium Tuberculosis	Microplate method	0	0	0	0	0	0	0	0	0	0	0	Xpert-confirmed rifampicin-sensitive TB	sputum	0
1430	Female	34	2018-05-21 13:08	Human Mycobacterium Tuberculosis	Microplate method	0	0	0	0	0	0	0	0	0	0	0	Xpert-confirmed rifampicin-sensitive TB	sputum	0
1431	Male	49	2018-05-21 13:08	Human Mycobacterium Tuberculosis	Microplate method	1	1	1	1	1	1	1	0	0	0	0	Xpert-confirmed rifampicin-resistant TB	sputum	0
1432	Male	62	2018-05-21 13:10	Human Mycobacterium Tuberculosis	Microplate method	0	0	0	0	0	0	0	0	0	0	0	#N/A	sputum	0
1433	Female	37	2018-05-21 13:10	Human Mycobacterium Tuberculosis	Microplate method	1	1	1	1	1	1	1	0	0	0	1	Xpert-confirmed rifampicin-resistant TB	bronchoalveolar lavage fluid	0
1434	Female	21	2018-05-22 09:00	Human Mycobacterium Tuberculosis	Microplate method	0	0	0	0	0	0	0	0	0	0	0	#N/A	sputum	0
1435	Male	23	2018-05-22 09:00	Human Mycobacterium Tuberculosis	Microplate method	1	1	0	1	0	0	0	0	0	0	1	Xpert-confirmed rifampicin-sensitive TB	bronchoalveolar lavage fluid	0
1436	Female	38	2018-05-22 09:02	Human Mycobacterium Tuberculosis	Microplate method	0	0	0	0	0	0	0	0	0	0	0	#N/A	sputum	0
1437	Male	33	2018-05-22 10:33	Human Mycobacterium Tuberculosis	Microplate method	1	1	1	0	1	1	0	0	0	0	1	Xpert-confirmed rifampicin-resistant TB	sputum	1
1438	Male	21	2018-05-23 08:52	Human Mycobacterium Tuberculosis	Microplate method	0	1	0	1	0	0	0	0	0	0	0	#N/A	sputum	0
1439	Male	51	2018-05-23 08:54	Human Mycobacterium Tuberculosis	Microplate method	1	1	1	1	0	0	0	0	0	0	0	#N/A	sputum	0
1440	Male	29	2018-05-23 09:00	Human Mycobacterium Tuberculosis	Microplate method	0	0	0	0	0	0	0	0	0	0	0	Xpert-confirmed rifampicin-sensitive TB	sputum	0
1441	Female	26	2018-05-23 09:00	Human Mycobacterium Tuberculosis	Microplate method	0	0	0	0	0	0	0	0	0	0	0	#N/A	bronchoalveolar lavage fluid	0
1442	Female	38	2018-05-23 09:15	Human Mycobacterium Tuberculosis	Microplate method	0	0	0	0	0	0	0	0	0	0	0	Xpert-confirmed rifampicin-sensitive TB	sputum	0
1443	Female	23	2018-05-23 09:15	Human Mycobacterium Tuberculosis	Microplate method	0	0	0	0	0	0	0	0	0	0	0	Xpert-confirmed rifampicin-sensitive TB	sputum	0
1444	Male	25	2018-05-23 09:16	Human Mycobacterium Tuberculosis	Microplate method	0	0	0	0	0	0	0	0	0	0	0	Xpert-confirmed rifampicin-sensitive TB	bronchoalveolar lavage fluid	0
1445	Female	27	2018-05-23 09:16	Human Mycobacterium Tuberculosis	Microplate method	0	0	0	0	0	0	0	0	0	0	0	Xpert-confirmed rifampicin-resistant TB	other	0
1446	Female	30	2018-05-23 09:16	Human Mycobacterium Tuberculosis	Microplate method	0	0	0	0	0	0	0	0	0	0	0	Xpert-confirmed rifampicin-sensitive TB	Pleural fluid	0
1447	Male	15	2018-05-23 09:16	Human Mycobacterium Tuberculosis	Microplate method	0	0	0	0	0	0	0	0	0	0	0	Xpert-confirmed rifampicin-sensitive TB	sputum	0
1448	Male	21	2018-05-23 09:16	Human Mycobacterium Tuberculosis	Microplate method	0	0	0	0	0	0	0	0	0	0	0	Xpert-confirmed rifampicin-sensitive TB	sputum	0
1449	Female	23	2018-05-23 09:16	Human Mycobacterium Tuberculosis	Microplate method	0	0	0	0	0	0	0	0	0	0	0	#N/A	bronchoalveolar lavage fluid	0
1450	Female	21	2018-05-23 09:16	Human Mycobacterium Tuberculosis	Microplate method	0	0	0	0	0	0	0	0	0	0	0	#N/A	Pleural fluid	0
1451	Male	19	2018-05-23 09:16	Human Mycobacterium Tuberculosis	Microplate method	0	0	0	0	0	0	0	0	0	0	0	Xpert-confirmed rifampicin-sensitive TB	sputum	0
1452	Male	46	2018-05-23 09:16	Human Mycobacterium Tuberculosis	Microplate method	0	0	0	0	0	0	0	0	0	0	0	Xpert-confirmed rifampicin-sensitive TB	sputum	0
1453	Male	17	2018-05-23 09:16	Human Mycobacterium Tuberculosis	Microplate method	0	0	0	0	0	0	0	0	0	0	0	Xpert-confirmed rifampicin-sensitive TB	sputum	0
1454	Female	43	2018-05-23 09:17	Human Mycobacterium Tuberculosis	Microplate method	0	0	0	0	0	0	0	0	0	0	0	Xpert-confirmed rifampicin-resistant TB	sputum	1
1455	Male	47	2018-05-23 09:17	Human Mycobacterium Tuberculosis	Microplate method	1	1	0	1	0	0	1	0	0	0	0	Xpert-confirmed rifampicin-resistant TB	sputum	0
1456	Male	64	2018-05-23 09:17	Human Mycobacterium Tuberculosis	Microplate method	0	0	0	0	1	0	0	0	1	1	0	Xpert-confirmed rifampicin-sensitive TB	sputum	0
1457	Male	29	2018-05-23 09:17	Human Mycobacterium Tuberculosis	Microplate method	1	0	1	0	1	1	0	0	0	0	0	Xpert-confirmed rifampicin-resistant TB	sputum	0
1458	Male	15	2018-05-23 09:17	Human Mycobacterium Tuberculosis	Microplate method	1	1	1	1	1	1	1	0	1	1	1	#N/A	sputum	0
1459	Female	37	2018-05-23 09:17	Human Mycobacterium Tuberculosis	Microplate method	1	0	1	0	1	1	0	0	1	1	0	Xpert-confirmed rifampicin-resistant TB	sputum	0
1460	Male	47	2018-05-23 09:17	Human Mycobacterium Tuberculosis	Microplate method	0	0	0	0	0	0	0	0	0	0	0	Xpert-confirmed rifampicin-sensitive TB	bronchoalveolar lavage fluid	1
1461	Male	52	2018-05-23 09:17	Human Mycobacterium Tuberculosis	Microplate method	1	1	0	0	0	0	0	0	0	0	0	Xpert-confirmed rifampicin-sensitive TB	sputum	1
1462	Male	43	2018-05-23 09:17	Human Mycobacterium Tuberculosis	Microplate method	1	1	1	1	1	0	1	0	1	1	0	Xpert-confirmed rifampicin-resistant TB	sputum	1
1463	Female	23	2018-05-23 14:03	Human Mycobacterium Tuberculosis	Microplate method	0	0	0	0	0	0	0	0	0	0	0	Xpert-confirmed rifampicin-sensitive TB	sputum	0
1464	Male	66	2018-05-24 08:41	Human Mycobacterium Tuberculosis	Microplate method	0	0	0	0	0	0	0	0	0	0	0	#N/A	sputum	0
1465	Male	60	2018-05-24 08:44	Human Mycobacterium Tuberculosis	Microplate method	0	0	0	0	0	0	0	0	0	0	0	#N/A	sputum	0
1466	Female	24	2018-05-24 08:44	Human Mycobacterium Tuberculosis	Microplate method	0	0	0	0	0	0	0	0	0	0	0	#N/A	sputum	0
1467	Male	23	2018-05-24 08:55	Human Mycobacterium Tuberculosis	Microplate method	0	0	0	0	0	0	0	0	0	0	0	Xpert-confirmed rifampicin-resistant TB	sputum	1
1468	Male	63	2018-05-24 08:55	Human Mycobacterium Tuberculosis	Microplate method	1	1	0	0	0	0	0	0	0	0	0	#N/A	sputum	0
1469	Male	77	2018-05-24 08:55	Human Mycobacterium Tuberculosis	Microplate method	0	0	0	0	0	0	0	0	0	0	0	Xpert-confirmed rifampicin-sensitive TB	sputum	1
1470	Female	3	2018-05-24 08:55	Human Mycobacterium Tuberculosis	Microplate method	0	0	0	0	0	0	0	0	0	0	0	Xpert-confirmed rifampicin-sensitive TB	other	1
1471	Female	70	2018-05-24 08:55	Human Mycobacterium Tuberculosis	Microplate method	0	0	0	0	0	0	0	0	0	0	0	Xpert-confirmed rifampicin-sensitive TB	sputum	1
1472	Male	37	2018-05-24 08:56	Human Mycobacterium Tuberculosis	Microplate method	1	1	1	1	1	0	1	1	1	1	0	Xpert-confirmed rifampicin-resistant TB	sputum	0
1473	Male	44	2018-05-24 08:56	Human Mycobacterium Tuberculosis	Microplate method	1	1	0	0	0	0	0	0	0	0	0	Xpert-confirmed rifampicin-sensitive TB	sputum	0
1474	Male	76	2018-05-24 08:56	Human Mycobacterium Tuberculosis	Microplate method	0	0	0	0	0	0	0	0	0	0	0	Xpert-confirmed rifampicin-sensitive TB	other	0
1475	Male	76	2018-05-24 08:56	Human Mycobacterium Tuberculosis	Microplate method	0	0	0	0	0	0	0	0	0	0	0	Xpert-confirmed rifampicin-sensitive TB	sputum	0
1476	Male	20	2018-05-24 08:56	Human Mycobacterium Tuberculosis	Microplate method	0	0	0	0	0	0	0	0	0	0	0	#N/A	sputum	0
1477	Male	49	2018-05-24 08:56	Human Mycobacterium Tuberculosis	Microplate method	0	0	0	0	0	0	0	0	0	0	0	#N/A	sputum	0
1478	Female	72	2018-05-24 09:12	Human Mycobacterium Tuberculosis	Microplate method	0	0	0	0	0	0	0	0	1	1	0	#N/A	sputum	1
1479	Male	80	2018-05-24 09:12	Human Mycobacterium Tuberculosis	Microplate method	0	0	0	0	0	0	0	0	0	0	0	Xpert-confirmed rifampicin-sensitive TB	sputum	1
1480	Female	7	2018-05-24 09:12	Human Mycobacterium Tuberculosis	Microplate method	0	0	0	0	0	0	0	0	0	0	0	Xpert-confirmed rifampicin-sensitive TB	bronchoalveolar lavage fluid	1
1481	Male	73	2018-05-24 09:13	Human Mycobacterium Tuberculosis	Microplate method	0	0	0	0	0	0	0	0	0	0	0	Xpert-confirmed rifampicin-sensitive TB	sputum	0
1482	Female	19	2018-05-24 09:18	Human Mycobacterium Tuberculosis	Microplate method	0	0	0	0	0	0	0	0	0	0	0	Xpert-confirmed rifampicin-sensitive TB	bronchoalveolar lavage fluid	0
1483	Male	63	2018-05-24 09:20	Human Mycobacterium Tuberculosis	Microplate method	0	0	0	0	0	0	0	0	0	0	0	Xpert-confirmed rifampicin-sensitive TB	bronchoalveolar lavage fluid	0
1484	Male	22	2018-05-24 09:25	Human Mycobacterium Tuberculosis	Microplate method	1	1	1	1	1	1	0	0	0	0	0	Xpert-confirmed rifampicin-resistant TB	bronchoalveolar lavage fluid	0
1485	Male	30	2018-05-24 10:56	Human Mycobacterium Tuberculosis	Microplate method	0	0	0	0	0	0	0	0	0	0	0	#N/A	Pleural fluid	0
1486	Female	21	2018-05-24 10:57	Human Mycobacterium Tuberculosis	Microplate method	0	0	0	0	0	0	0	0	0	0	0	#N/A	sputum	0
1487	Male	52	2018-05-24 10:57	Human Mycobacterium Tuberculosis	Microplate method	0	0	0	0	0	0	0	0	0	0	0	Xpert-confirmed rifampicin-sensitive TB	bronchoalveolar lavage fluid	0
1488	Male	49	2018-05-24 10:58	Human Mycobacterium Tuberculosis	Microplate method	0	0	0	0	0	0	0	0	0	0	0	Xpert-confirmed rifampicin-sensitive TB	sputum	0
1489	Male	23	2018-05-24 10:58	Human Mycobacterium Tuberculosis	Microplate method	0	0	0	0	0	0	0	0	0	0	0	Xpert-confirmed rifampicin-sensitive TB	bronchoalveolar lavage fluid	0
1490	Female	32	2018-05-24 11:11	Human Mycobacterium Tuberculosis	Microplate method	0	0	0	0	0	0	0	0	0	0	0	Xpert-confirmed rifampicin-sensitive TB	sputum	0
1491	Male	27	2018-05-24 11:16	Human Mycobacterium Tuberculosis	Microplate method	0	0	0	0	0	0	0	0	0	0	0	Xpert-confirmed rifampicin-sensitive TB	Pleural fluid	0
1492	Male	61	2018-05-24 11:16	Human Mycobacterium Tuberculosis	Microplate method	0	0	0	0	0	0	0	0	0	0	0	Xpert-confirmed rifampicin-sensitive TB	sputum	0
1493	Male	18	2018-05-24 11:25	Human Mycobacterium Tuberculosis	Microplate method	0	0	0	0	0	0	0	0	0	0	0	#N/A	sputum	0
1494	Male	16	2018-05-25 09:01	Human Mycobacterium Tuberculosis	Microplate method	1	0	1	0	1	1	0	0	0	0	0	Xpert-confirmed rifampicin-resistant TB	bronchoalveolar lavage fluid	1
1495	Male	16	2018-05-25 09:01	Human Mycobacterium Tuberculosis	Microplate method	1	0	1	0	1	1	0	0	0	0	0	Xpert-confirmed rifampicin-resistant TB	sputum	1
1496	Female	20	2018-05-25 09:19	Human Mycobacterium Tuberculosis	Microplate method	1	1	1	1	1	1	1	0	0	0	0	Xpert-confirmed rifampicin-resistant TB	sputum	0
1497	Male	70	2018-05-25 09:19	Human Mycobacterium Tuberculosis	Microplate method	0	0	0	0	0	0	0	0	0	0	0	Xpert-confirmed rifampicin-sensitive TB	sputum	0
1498	Female	24	2018-05-25 09:19	Human Mycobacterium Tuberculosis	Microplate method	1	1	0	1	0	0	0	0	0	0	0	#N/A	sputum	0
1499	Male	22	2018-05-25 10:33	Human Mycobacterium Tuberculosis	Microplate method	0	0	0	0	0	0	0	0	0	0	0	Xpert-confirmed rifampicin-sensitive TB	sputum	1
1500	Female	22	2018-05-25 10:33	Human Mycobacterium Tuberculosis	Microplate method	0	0	0	0	0	0	0	0	0	0	0	#N/A	sputum	0
1501	Male	52	2018-05-25 10:33	Human Mycobacterium Tuberculosis	Microplate method	0	0	0	0	0	0	0	0	0	0	0	Xpert-confirmed rifampicin-sensitive TB	sputum	1
1502	Male	22	2018-05-25 10:33	Human Mycobacterium Tuberculosis	Microplate method	1	1	1	0	1	1	0	0	0	0	0	Xpert-confirmed rifampicin-sensitive TB	sputum	0
1503	Male	20	2018-05-25 10:33	Human Mycobacterium Tuberculosis	Microplate method	0	0	0	0	0	0	0	0	0	0	0	Xpert-confirmed rifampicin-sensitive TB	other	0
1504	Female	55	2018-05-25 10:33	Human Mycobacterium Tuberculosis	Microplate method	0	0	0	0	0	0	0	0	0	0	0	Xpert-confirmed rifampicin-sensitive TB	sputum	1
1505	Male	60	2018-05-25 10:34	Human Mycobacterium Tuberculosis	Microplate method	0	1	0	0	0	0	0	0	0	0	0	Xpert-confirmed rifampicin-sensitive TB	sputum	0
1506	Male	50	2018-05-25 14:15	Human Mycobacterium Tuberculosis	Microplate method	1	1	1	0	1	1	0	0	0	1	0	Xpert-confirmed rifampicin-resistant TB	sputum	0
1507	Male	64	2018-05-25 14:20	Human Mycobacterium Tuberculosis	Microplate method	0	0	0	0	0	0	0	0	0	0	0	Xpert-confirmed rifampicin-sensitive TB	sputum	0
1508	Male	43	2018-05-25 14:20	Human Mycobacterium Tuberculosis	Microplate method	1	1	1	1	1	0	1	0	0	0	0	Xpert-confirmed rifampicin-resistant TB	sputum	0
1509	Male	33	2018-05-25 14:21	Human Mycobacterium Tuberculosis	Microplate method	0	0	0	0	0	0	0	0	0	0	0	Xpert-confirmed rifampicin-sensitive TB	sputum	0
1510	Male	61	2018-05-26 10:09	Human Mycobacterium Tuberculosis	Microplate method	0	0	0	0	0	0	0	0	0	0	0	Xpert-confirmed rifampicin-sensitive TB	sputum	0
1511	Male	60	2018-05-26 10:17	Human Mycobacterium Tuberculosis	Microplate method	1	1	1	1	0	0	1	0	0	0	0	#N/A	sputum	0
1512	Male	25	2018-05-28 14:48	Human Mycobacterium Tuberculosis	Microplate method	0	0	0	0	0	0	0	0	0	0	0	Xpert-confirmed rifampicin-sensitive TB	sputum	1
1513	Female	32	2018-05-28 14:48	Human Mycobacterium Tuberculosis	Microplate method	0	0	0	0	0	0	0	0	0	0	0	Xpert-confirmed rifampicin-sensitive TB	bronchoalveolar lavage fluid	1
1514	Male	33	2018-05-28 14:49	Human Mycobacterium Tuberculosis	Microplate method	0	0	0	0	0	0	0	0	0	0	0	#N/A	sputum	0
1515	Male	20	2018-05-28 14:49	Human Mycobacterium Tuberculosis	Microplate method	1	1	0	0	0	0	0	0	0	0	0	#N/A	sputum	0
1516	Female	77	2018-05-28 14:49	Human Mycobacterium Tuberculosis	Microplate method	0	0	0	0	0	0	0	0	0	0	0	Xpert-confirmed rifampicin-sensitive TB	bronchoalveolar lavage fluid	0
1517	Male	31	2018-05-28 14:49	Human Mycobacterium Tuberculosis	Microplate method	0	0	0	0	0	0	0	0	0	0	0	Xpert-confirmed rifampicin-sensitive TB	sputum	0
1518	Female	54	2018-05-28 14:49	Human Mycobacterium Tuberculosis	Microplate method	0	0	0	0	0	0	0	0	0	0	0	Xpert-confirmed rifampicin-sensitive TB	bronchoalveolar lavage fluid	1
1519	Female	49	2018-05-29 11:15	Human Mycobacterium Tuberculosis	Microplate method	0	0	0	0	0	0	0	0	0	0	0	#N/A	sputum	0
1520	Female	93	2018-05-29 11:29	Human Mycobacterium Tuberculosis	Microplate method	0	0	0	0	0	0	0	0	0	0	0	Xpert-confirmed rifampicin-sensitive TB	sputum	0
1521	Male	43	2018-05-29 14:55	Human Mycobacterium Tuberculosis	Microplate method	0	0	0	0	0	0	0	0	0	0	0	Xpert-confirmed rifampicin-sensitive TB	sputum	1
1522	Female	21	2018-05-29 14:55	Human Mycobacterium Tuberculosis	Microplate method	0	0	0	0	0	0	0	0	0	0	0	Xpert-confirmed rifampicin-sensitive TB	bronchoalveolar lavage fluid	0
1523	Male	83	2018-05-29 14:55	Human Mycobacterium Tuberculosis	Microplate method	0	0	0	0	0	0	0	0	0	0	0	#N/A	sputum	0
1524	Female	22	2018-05-30 08:57	Human Mycobacterium Tuberculosis	Microplate method	0	0	0	1	0	0	0	0	0	0	0	Xpert-confirmed rifampicin-sensitive TB	sputum	0
1525	Male	32	2018-05-30 08:57	Human Mycobacterium Tuberculosis	Microplate method	1	1	1	1	1	0	1	1	1	1	1	#N/A	sputum	0
1526	Female	23	2018-05-30 09:00	Human Mycobacterium Tuberculosis	Microplate method	1	0	1	0	1	1	0	0	0	0	0	#N/A	sputum	1
1527	Male	60	2018-05-30 09:00	Human Mycobacterium Tuberculosis	Microplate method	0	0	0	0	0	0	0	0	0	0	0	Xpert-confirmed rifampicin-sensitive TB	sputum	1
1528	Female	74	2018-05-30 09:40	Human Mycobacterium Tuberculosis	Microplate method	0	0	0	0	0	0	0	0	0	0	0	Xpert-confirmed rifampicin-sensitive TB	sputum	1
1529	Female	34	2018-05-30 10:26	Human Mycobacterium Tuberculosis	Microplate method	1	0	1	0	1	1	0	0	0	0	0	#N/A	sputum	1
1530	Male	52	2018-05-30 11:29	Human Mycobacterium Tuberculosis	Microplate method	0	0	0	0	0	0	0	0	0	0	0	#N/A	sputum	0
1531	Female	54	2018-05-30 11:29	Human Mycobacterium Tuberculosis	Microplate method	1	1	0	1	1	0	0	0	1	1	1	Xpert-confirmed rifampicin-resistant TB	sputum	0
1532	Male	43	2018-05-30 11:29	Human Mycobacterium Tuberculosis	Microplate method	0	0	0	0	0	0	0	0	0	0	0	Xpert-confirmed rifampicin-sensitive TB	sputum	0
1533	Female	52	2018-05-30 11:29	Human Mycobacterium Tuberculosis	Microplate method	0	0	0	0	0	0	0	0	0	0	0	#N/A	sputum	0
1534	Male	25	2018-05-30 11:29	Human Mycobacterium Tuberculosis	Microplate method	0	0	0	0	0	0	0	0	0	0	0	#N/A	sputum	0
1535	Male	45	2018-05-30 11:31	Human Mycobacterium Tuberculosis	Microplate method	0	0	0	0	0	0	0	0	0	0	0	Xpert-confirmed rifampicin-sensitive TB	sputum	0
1536	Male	69	2018-05-30 11:32	Human Mycobacterium Tuberculosis	Microplate method	1	1	1	1	1	1	1	0	1	1	1	Xpert-confirmed rifampicin-resistant TB	sputum	0
1537	Male	46	2018-05-30 11:32	Human Mycobacterium Tuberculosis	Microplate method	0	0	0	0	0	0	0	0	0	0	0	Xpert-confirmed rifampicin-sensitive TB	sputum	0
1538	Male	19	2018-05-30 11:32	Human Mycobacterium Tuberculosis	Microplate method	0	0	0	0	0	0	0	0	0	0	0	Xpert-confirmed rifampicin-sensitive TB	other	1
1539	Male	21	2018-05-30 11:33	Human Mycobacterium Tuberculosis	Microplate method	1	1	1	1	1	0	0	1	1	1	0	#N/A	sputum	0
1540	Female	71	2018-05-31 10:36	Human Mycobacterium Tuberculosis	Microplate method	1	1	1	1	1	1	0	1	1	1	0	Xpert-confirmed rifampicin-resistant TB	sputum	1
1541	Male	35	2018-05-31 10:37	Human Mycobacterium Tuberculosis	Microplate method	0	1	0	1	0	0	0	0	0	0	0	Xpert-confirmed rifampicin-sensitive TB	sputum	1
1542	Male	35	2018-05-31 10:38	Human Mycobacterium Tuberculosis	Microplate method	0	1	0	1	0	0	0	0	0	0	0	Xpert-confirmed rifampicin-sensitive TB	bronchoalveolar lavage fluid	1
1543	Female	20	2018-05-31 10:39	Human Mycobacterium Tuberculosis	Microplate method	0	0	0	0	0	0	0	0	0	0	0	Xpert-confirmed rifampicin-sensitive TB	sputum	1
1544	Male	81	2018-05-31 10:42	Human Mycobacterium Tuberculosis	Microplate method	0	0	0	0	0	0	0	0	0	0	0	Xpert-confirmed rifampicin-sensitive TB	sputum	1
1545	Male	43	2018-05-31 10:45	Human Mycobacterium Tuberculosis	Microplate method	1	1	1	0	1	1	0	0	0	0	0	Xpert-confirmed rifampicin-sensitive TB	sputum	0
1546	Male	43	2018-05-31 10:45	Human Mycobacterium Tuberculosis	Microplate method	1	1	1	0	1	1	0	0	0	0	0	Xpert-confirmed rifampicin-resistant TB	bronchoalveolar lavage fluid	0
1547	Female	74	2018-05-31 10:47	Human Mycobacterium Tuberculosis	Microplate method	0	0	0	0	0	0	0	0	0	0	0	Xpert-confirmed rifampicin-sensitive TB	bronchoalveolar lavage fluid	0
1548	Male	52	2018-05-31 11:17	Human Mycobacterium Tuberculosis	Microplate method	1	1	0	0	0	0	0	0	0	0	0	Xpert-confirmed rifampicin-sensitive TB	bronchoalveolar lavage fluid	1
1549	Male	42	2018-05-31 11:20	Human Mycobacterium Tuberculosis	Microplate method	1	1	1	0	1	1	0	0	0	0	0	Xpert-confirmed rifampicin-resistant TB	sputum	1
1550	Male	53	2018-05-31 13:49	Human Mycobacterium Tuberculosis	Microplate method	0	0	0	0	0	0	0	0	0	0	0	#N/A	sputum	0
1551	Female	26	2018-06-01 08:59	Human Mycobacterium Tuberculosis	Microplate method	0	0	0	0	0	0	0	0	0	0	0	#N/A	sputum	0
1552	Female	23	2018-06-01 08:59	Human Mycobacterium Tuberculosis	Microplate method	0	0	0	0	1	0	0	0	1	1	0	#N/A	sputum	0
1553	Male	67	2018-06-01 09:41	Human Mycobacterium Tuberculosis	Microplate method	0	0	0	0	0	0	0	0	0	0	0	#N/A	sputum	1
1554	Male	15	2018-06-01 11:31	Human Mycobacterium Tuberculosis	Microplate method	1	1	1	1	1	1	1	0	1	1	1	Xpert-confirmed rifampicin-resistant TB	sputum	1
1555	Male	21	2018-06-01 11:31	Human Mycobacterium Tuberculosis	Microplate method	0	0	0	0	0	0	0	0	0	0	0	Xpert-confirmed rifampicin-sensitive TB	sputum	0
1556	Female	29	2018-06-01 11:31	Human Mycobacterium Tuberculosis	Microplate method	0	0	0	0	0	0	0	0	0	0	0	#N/A	sputum	0
1557	Female	17	2018-06-01 11:32	Human Mycobacterium Tuberculosis	Microplate method	0	0	0	0	0	0	0	0	0	0	0	#N/A	sputum	0
1558	Male	51	2018-06-01 11:32	Human Mycobacterium Tuberculosis	Microplate method	0	0	0	0	0	0	0	0	0	0	0	Xpert-confirmed rifampicin-sensitive TB	bronchoalveolar lavage fluid	1
1559	Male	54	2018-06-01 14:12	Human Mycobacterium Tuberculosis	Microplate method	0	0	0	0	0	0	0	0	0	0	0	Xpert-confirmed rifampicin-sensitive TB	sputum	0
1560	Male	20	2018-06-01 14:40	Human Mycobacterium Tuberculosis	Microplate method	0	0	0	0	0	0	0	0	0	0	0	Xpert-confirmed rifampicin-sensitive TB	sputum	0
1561	Male	22	2018-06-02 08:19	Human Mycobacterium Tuberculosis	Microplate method	1	1	0	0	0	0	0	0	0	0	0	Xpert-confirmed rifampicin-resistant TB	sputum	1
1562	Male	50	2018-06-02 08:20	Human Mycobacterium Tuberculosis	Microplate method	0	0	0	0	0	0	0	0	0	0	0	Xpert-confirmed rifampicin-sensitive TB	sputum	1
1563	Male	21	2018-06-02 08:20	Human Mycobacterium Tuberculosis	Microplate method	0	0	0	0	0	0	0	0	0	0	0	Xpert-confirmed rifampicin-sensitive TB	sputum	0
1564	Male	55	2018-06-02 10:57	Human Mycobacterium Tuberculosis	Microplate method	0	0	0	0	0	0	0	0	0	0	0	#N/A	sputum	0
1565	Male	42	2018-06-03 09:12	Human Mycobacterium Tuberculosis	Microplate method	1	1	1	0	1	1	0	0	1	1	0	Xpert-confirmed rifampicin-resistant TB	sputum	1
1566	Female	21	2018-06-04 11:07	Human Mycobacterium Tuberculosis	Microplate method	0	0	0	0	0	0	0	0	0	0	0	Xpert-confirmed rifampicin-sensitive TB	sputum	0
1567	Male	54	2018-06-04 11:07	Human Mycobacterium Tuberculosis	Microplate method	1	1	0	0	0	0	0	0	0	0	0	Xpert-confirmed rifampicin-sensitive TB	sputum	0
1568	Male	78	2018-06-04 11:09	Human Mycobacterium Tuberculosis	Microplate method	0	0	0	0	0	0	0	0	0	0	0	#N/A	sputum	0
1569	Female	62	2018-06-04 14:30	Human Mycobacterium Tuberculosis	Microplate method	0	0	0	0	0	0	0	0	0	0	0	Xpert-confirmed rifampicin-sensitive TB	sputum	1
1570	Male	42	2018-06-04 14:50	Human Mycobacterium Tuberculosis	Microplate method	1	1	0	0	0	0	0	0	0	0	0	#N/A	sputum	0
1571	Female	23	2018-06-04 14:50	Human Mycobacterium Tuberculosis	Microplate method	0	0	0	0	0	0	0	0	0	0	0	Xpert-confirmed rifampicin-sensitive TB	bronchoalveolar lavage fluid	0
1572	Male	68	2018-06-05 09:15	Human Mycobacterium Tuberculosis	Microplate method	1	1	1	1	1	0	1	0	1	1	0	Xpert-confirmed rifampicin-resistant TB	sputum	0
1573	Male	64	2018-06-05 10:39	Human Mycobacterium Tuberculosis	Microplate method	0	0	0	0	0	0	0	0	0	1	0	Xpert-confirmed rifampicin-sensitive TB	sputum	1
1574	Male	50	2018-06-05 15:05	Human Mycobacterium Tuberculosis	Microplate method	1	1	0	0	0	0	1	0	0	0	1	Xpert-confirmed rifampicin-sensitive TB	sputum	0
1575	Female	48	2018-06-05 15:05	Human Mycobacterium Tuberculosis	Microplate method	0	0	0	0	0	0	0	0	0	0	0	Xpert-confirmed rifampicin-sensitive TB	sputum	1
1576	Male	41	2018-06-05 15:06	Human Mycobacterium Tuberculosis	Microplate method	0	0	0	0	0	0	0	0	0	0	0	Xpert-confirmed rifampicin-sensitive TB	sputum	0
1577	Female	48	2018-06-06 14:19	Human Mycobacterium Tuberculosis	Microplate method	0	0	0	0	0	0	0	0	0	0	0	Xpert-confirmed rifampicin-sensitive TB	sputum	0
1578	Male	22	2018-06-06 14:20	Human Mycobacterium Tuberculosis	Microplate method	0	0	0	0	0	0	0	0	0	0	0	Xpert-confirmed rifampicin-sensitive TB	sputum	0
1579	Male	19	2018-06-06 14:20	Human Mycobacterium Tuberculosis	Microplate method	0	0	0	0	0	0	0	0	0	0	0	#N/A	sputum	0
1580	Male	51	2018-06-07 09:21	Human Mycobacterium Tuberculosis	Microplate method	1	1	0	0	0	0	0	0	0	0	0	Xpert-confirmed rifampicin-sensitive TB	sputum	1
1581	Female	53	2018-06-07 09:21	Human Mycobacterium Tuberculosis	Microplate method	1	1	1	0	0	0	0	0	0	0	0	Xpert-confirmed rifampicin-resistant TB	sputum	1
1582	Male	22	2018-06-07 14:04	Human Mycobacterium Tuberculosis	Microplate method	1	1	1	1	1	0	1	0	1	1	0	Xpert-confirmed rifampicin-sensitive TB	sputum	0
1583	Female	43	2018-06-07 14:11	Human Mycobacterium Tuberculosis	Microplate method	1	1	1	1	1	1	1	0	0	0	0	#N/A	sputum	0
1584	Male	77	2018-06-07 14:28	Human Mycobacterium Tuberculosis	Microplate method	1	1	0	0	0	0	0	0	0	0	0	Xpert-confirmed rifampicin-sensitive TB	other	1
1585	Male	77	2018-06-08 11:04	Human Mycobacterium Tuberculosis	Microplate method	1	1	0	0	0	0	0	0	0	0	0	Xpert-confirmed rifampicin-sensitive TB	sputum	1
1586	Male	65	2018-06-08 11:04	Human Mycobacterium Tuberculosis	Microplate method	0	0	0	0	0	0	0	0	0	0	0	Xpert-confirmed rifampicin-sensitive TB	sputum	1
1587	Male	64	2018-06-08 11:04	Human Mycobacterium Tuberculosis	Microplate method	0	0	0	0	0	0	0	0	0	0	0	Xpert-confirmed rifampicin-sensitive TB	sputum	0
1588	Male	49	2018-06-08 11:04	Human Mycobacterium Tuberculosis	Microplate method	0	0	0	0	0	0	0	0	0	0	0	Xpert-confirmed rifampicin-sensitive TB	sputum	0
1589	Male	21	2018-06-08 11:04	Human Mycobacterium Tuberculosis	Microplate method	0	0	0	0	0	0	0	0	0	0	0	Xpert-confirmed rifampicin-sensitive TB	other	0
1590	Male	21	2018-06-08 11:04	Human Mycobacterium Tuberculosis	Microplate method	0	0	0	0	0	0	0	0	0	0	0	#N/A	Pleural fluid	0
1591	Female	43	2018-06-08 11:04	Human Mycobacterium Tuberculosis	Microplate method	0	0	0	0	0	0	0	0	0	0	0	Xpert-confirmed rifampicin-sensitive TB	sputum	1
1592	Female	17	2018-06-08 11:05	Human Mycobacterium Tuberculosis	Microplate method	0	0	0	0	0	0	0	0	0	0	0	Xpert-confirmed rifampicin-sensitive TB	sputum	0
1593	Male	59	2018-06-08 11:05	Human Mycobacterium Tuberculosis	Microplate method	0	0	0	0	0	0	0	0	0	0	0	Xpert-confirmed rifampicin-sensitive TB	sputum	1
1594	Male	45	2018-06-08 11:05	Human Mycobacterium Tuberculosis	Microplate method	0	0	0	0	1	0	0	0	1	1	0	Xpert-confirmed rifampicin-sensitive TB	sputum	0
1595	Female	53	2018-06-08 11:05	Human Mycobacterium Tuberculosis	Microplate method	0	0	0	0	0	0	0	0	0	0	0	Xpert-confirmed rifampicin-sensitive TB	sputum	1
1596	Male	50	2018-06-08 11:05	Human Mycobacterium Tuberculosis	Microplate method	0	0	0	0	0	0	0	0	0	0	0	Xpert-confirmed rifampicin-sensitive TB	bronchoalveolar lavage fluid	1
1597	Male	20	2018-06-08 11:05	Human Mycobacterium Tuberculosis	Microplate method	1	0	1	0	1	1	0	0	0	0	0	Xpert-confirmed rifampicin-resistant TB	sputum	0
1598	Male	47	2018-06-08 11:05	Human Mycobacterium Tuberculosis	Microplate method	1	1	1	1	0	0	0	0	0	0	0	Xpert-confirmed rifampicin-resistant TB	sputum	0
1599	Female	61	2018-06-08 11:05	Human Mycobacterium Tuberculosis	Microplate method	0	0	0	0	0	0	0	0	0	0	0	Xpert-confirmed rifampicin-sensitive TB	sputum	0
1600	Male	75	2018-06-08 11:05	Human Mycobacterium Tuberculosis	Microplate method	0	0	0	0	0	0	0	0	0	0	0	Xpert-confirmed rifampicin-sensitive TB	other	0
1601	Male	66	2018-06-08 11:05	Human Mycobacterium Tuberculosis	Microplate method	0	0	0	0	0	0	0	0	0	0	0	#N/A	sputum	0
1602	Female	84	2018-06-08 11:05	Human Mycobacterium Tuberculosis	Microplate method	0	0	0	0	0	0	0	0	0	0	0	Xpert-confirmed rifampicin-resistant TB	sputum	1
1603	Male	31	2018-06-08 11:05	Human Mycobacterium Tuberculosis	Microplate method	0	0	0	0	0	0	0	0	0	0	0	Xpert-confirmed rifampicin-sensitive TB	other	0
1604	Male	29	2018-06-08 11:05	Human Mycobacterium Tuberculosis	Microplate method	0	0	0	0	0	0	0	0	0	0	0	Xpert-confirmed rifampicin-sensitive TB	sputum	0
1605	Male	57	2018-06-08 11:05	Human Mycobacterium Tuberculosis	Microplate method	1	1	0	1	0	0	1	0	0	0	0	Xpert-confirmed rifampicin-resistant TB	bronchoalveolar lavage fluid	0
1606	Female	77	2018-06-08 11:05	Human Mycobacterium Tuberculosis	Microplate method	0	0	0	0	0	0	0	0	0	0	0	Xpert-confirmed rifampicin-sensitive TB	sputum	0
1607	Female	22	2018-06-08 11:05	Human Mycobacterium Tuberculosis	Microplate method	1	1	1	1	1	1	0	0	0	0	1	#N/A	sputum	0
1608	Male	44	2018-06-08 11:05	Human Mycobacterium Tuberculosis	Microplate method	0	0	0	0	0	0	0	0	0	0	0	Xpert-confirmed rifampicin-sensitive TB	bronchoalveolar lavage fluid	1
1609	Male	29	2018-06-08 11:06	Human Mycobacterium Tuberculosis	Microplate method	0	0	0	0	0	0	0	0	0	0	0	Xpert-confirmed rifampicin-sensitive TB	sputum	0
1610	Male	76	2018-06-08 11:06	Human Mycobacterium Tuberculosis	Microplate method	0	0	0	0	1	0	0	0	1	1	0	Xpert-confirmed rifampicin-sensitive TB	sputum	0
1611	Male	60	2018-06-08 11:06	Human Mycobacterium Tuberculosis	Microplate method	0	0	0	0	1	0	0	0	1	1	0	Xpert-confirmed rifampicin-sensitive TB	sputum	0
1612	Male	42	2018-06-08 11:06	Human Mycobacterium Tuberculosis	Microplate method	0	0	0	0	0	0	0	0	0	0	0	Xpert-confirmed rifampicin-sensitive TB	sputum	0
1613	Male	27	2018-06-08 11:06	Human Mycobacterium Tuberculosis	Microplate method	0	0	0	0	0	0	0	0	0	0	0	Xpert-confirmed rifampicin-sensitive TB	sputum	1
1614	Female	18	2018-06-08 11:06	Human Mycobacterium Tuberculosis	Microplate method	0	0	0	0	0	0	0	0	0	0	0	Xpert-confirmed rifampicin-sensitive TB	sputum	0
1615	Male	68	2018-06-08 11:06	Human Mycobacterium Tuberculosis	Microplate method	0	0	0	0	0	0	0	0	0	0	0	Xpert-confirmed rifampicin-sensitive TB	bronchoalveolar lavage fluid	0
1616	Male	60	2018-06-08 11:06	Human Mycobacterium Tuberculosis	Microplate method	0	0	0	0	0	0	0	0	0	0	0	Xpert-confirmed rifampicin-sensitive TB	sputum	0
1617	Female	39	2018-06-08 11:06	Human Mycobacterium Tuberculosis	Microplate method	0	0	0	0	0	0	0	0	0	0	0	Xpert-confirmed rifampicin-sensitive TB	other	0
1618	Male	30	2018-06-08 11:06	Human Mycobacterium Tuberculosis	Microplate method	0	0	0	0	0	0	0	0	0	0	0	Xpert-confirmed rifampicin-sensitive TB	sputum	0
1619	Male	68	2018-06-08 13:51	Human Mycobacterium Tuberculosis	Microplate method	1	1	1	1	1	1	1	0	1	1	0	#N/A	sputum	0
1620	Male	57	2018-06-08 14:17	Human Mycobacterium Tuberculosis	Microplate method	1	1	1	1	1	1	1	1	1	0	1	Xpert-confirmed rifampicin-resistant TB	sputum	1
1621	Female	30	2018-06-08 14:19	Human Mycobacterium Tuberculosis	Microplate method	0	0	0	0	0	0	0	0	0	0	0	#N/A	sputum	0
1622	Male	67	2018-06-08 14:23	Human Mycobacterium Tuberculosis	Microplate method	0	0	0	0	0	0	0	0	0	0	0	Xpert-confirmed rifampicin-sensitive TB	sputum	1
1623	Female	78	2018-06-08 14:57	Human Mycobacterium Tuberculosis	Microplate method	0	0	0	0	0	0	0	0	0	0	0	Xpert-confirmed rifampicin-sensitive TB	sputum	0
1624	Female	18	2018-06-08 14:57	Human Mycobacterium Tuberculosis	Microplate method	0	0	0	0	0	0	0	0	0	0	0	Xpert-confirmed rifampicin-sensitive TB	Pleural fluid	0
1625	Male	53	2018-06-09 09:47	Human Mycobacterium Tuberculosis	Microplate method	0	0	0	0	0	0	0	0	0	0	0	#N/A	sputum	0
1626	Male	27	2018-06-09 09:54	Human Mycobacterium Tuberculosis	Microplate method	1	0	1	0	1	1	0	0	0	0	0	#N/A	other	1
1627	Male	78	2018-06-09 09:55	Human Mycobacterium Tuberculosis	Microplate method	0	0	0	0	0	0	0	0	0	0	0	Xpert-confirmed rifampicin-sensitive TB	sputum	0
1628	Male	27	2018-06-09 09:56	Human Mycobacterium Tuberculosis	Microplate method	0	0	0	0	0	0	0	0	0	0	0	Xpert-confirmed rifampicin-sensitive TB	bronchoalveolar lavage fluid	0
1629	Male	30	2018-06-11 09:11	Human Mycobacterium Tuberculosis	Microplate method	0	1	0	1	0	0	0	0	0	0	0	Xpert-confirmed rifampicin-sensitive TB	sputum	0
1630	Male	64	2018-06-11 09:11	Human Mycobacterium Tuberculosis	Microplate method	1	1	1	1	1	1	1	0	0	0	0	Xpert-confirmed rifampicin-resistant TB	sputum	0
1631	Male	29	2018-06-11 09:12	Human Mycobacterium Tuberculosis	Microplate method	0	0	0	0	0	0	0	0	0	0	0	Xpert-confirmed rifampicin-sensitive TB	sputum	0
1632	Female	22	2018-06-11 09:19	Human Mycobacterium Tuberculosis	Microplate method	0	0	0	0	0	0	0	0	0	0	0	Xpert-confirmed rifampicin-sensitive TB	sputum	0
1633	Female	27	2018-06-11 09:21	Human Mycobacterium Tuberculosis	Microplate method	0	0	0	0	0	0	0	0	0	0	0	#N/A	sputum	0
1634	Male	54	2018-06-12 11:40	Human Mycobacterium Tuberculosis	Microplate method	1	1	1	1	0	0	1	0	0	0	0	Xpert-confirmed rifampicin-resistant TB	sputum	1
1635	Male	53	2018-06-12 14:12	Human Mycobacterium Tuberculosis	Microplate method	1	1	1	1	1	1	1	1	0	0	0	Xpert-confirmed rifampicin-resistant TB	bronchoalveolar lavage fluid	0
1636	Male	32	2018-06-12 14:15	Human Mycobacterium Tuberculosis	Microplate method	0	0	0	0	0	0	0	0	0	0	0	Xpert-confirmed rifampicin-resistant TB	sputum	0
1637	Male	52	2018-06-12 14:23	Human Mycobacterium Tuberculosis	Microplate method	0	0	0	0	0	0	0	0	0	0	0	Xpert-confirmed rifampicin-sensitive TB	sputum	1
1638	Male	35	2018-06-12 14:27	Human Mycobacterium Tuberculosis	Microplate method	0	1	0	0	1	0	0	0	1	1	1	Xpert-confirmed rifampicin-sensitive TB	sputum	0
1639	Female	38	2018-06-12 14:34	Human Mycobacterium Tuberculosis	Microplate method	0	0	0	0	0	0	0	0	0	0	0	Xpert-confirmed rifampicin-sensitive TB	sputum	0
1640	Male	19	2018-06-12 14:48	Human Mycobacterium Tuberculosis	Microplate method	1	0	0	1	0	0	1	0	0	0	0	Xpert-confirmed rifampicin-sensitive TB	sputum	0
1641	Male	20	2018-06-12 14:54	Human Mycobacterium Tuberculosis	Microplate method	0	0	0	0	0	0	0	0	0	0	0	Xpert-confirmed rifampicin-sensitive TB	bronchoalveolar lavage fluid	0
1642	Female	27	2018-06-12 14:54	Human Mycobacterium Tuberculosis	Microplate method	0	0	0	0	0	0	0	0	0	0	0	Xpert-confirmed rifampicin-sensitive TB	sputum	0
1643	Male	74	2018-06-12 14:54	Human Mycobacterium Tuberculosis	Microplate method	1	1	1	1	0	0	0	0	0	0	0	Xpert-confirmed rifampicin-resistant TB	sputum	1
1644	Female	39	2018-06-12 14:55	Human Mycobacterium Tuberculosis	Microplate method	0	0	0	0	0	0	0	0	0	0	0	Xpert-confirmed rifampicin-sensitive TB	sputum	1
1645	Female	39	2018-06-12 14:55	Human Mycobacterium Tuberculosis	Microplate method	0	0	0	0	0	0	0	0	0	0	0	Xpert-confirmed rifampicin-sensitive TB	bronchoalveolar lavage fluid	1
1646	Male	23	2018-06-12 14:55	Human Mycobacterium Tuberculosis	Microplate method	0	0	0	0	0	0	0	0	0	0	0	Xpert-confirmed rifampicin-sensitive TB	sputum	0
1647	Female	39	2018-06-12 14:55	Human Mycobacterium Tuberculosis	Microplate method	0	0	0	0	0	0	0	0	0	1	0	Xpert-confirmed rifampicin-sensitive TB	bronchoalveolar lavage fluid	1
1648	Female	57	2018-06-12 14:56	Human Mycobacterium Tuberculosis	Microplate method	1	1	1	0	1	1	0	0	0	0	0	Xpert-confirmed rifampicin-resistant TB	sputum	0
1649	Male	47	2018-06-12 14:56	Human Mycobacterium Tuberculosis	Microplate method	1	1	1	0	1	1	0	0	0	0	1	Xpert-confirmed rifampicin-sensitive TB	sputum	0
1650	Male	59	2018-06-12 14:56	Human Mycobacterium Tuberculosis	Microplate method	1	1	0	1	0	0	0	0	1	0	1	Xpert-confirmed rifampicin-sensitive TB	bronchoalveolar lavage fluid	0
1651	Male	59	2018-06-12 14:56	Human Mycobacterium Tuberculosis	Microplate method	1	1	0	1	0	0	0	0	1	0	1	Xpert-confirmed rifampicin-sensitive TB	sputum	0
1652	Male	50	2018-06-12 14:57	Human Mycobacterium Tuberculosis	Microplate method	0	0	0	0	0	0	0	0	0	0	0	Xpert-confirmed rifampicin-sensitive TB	sputum	0
1653	Male	60	2018-06-12 14:57	Human Mycobacterium Tuberculosis	Microplate method	0	0	0	0	0	0	0	0	0	0	0	Xpert-confirmed rifampicin-sensitive TB	sputum	0
1654	Male	75	2018-06-12 14:57	Human Mycobacterium Tuberculosis	Microplate method	0	0	0	0	0	0	0	0	0	0	0	Xpert-confirmed rifampicin-sensitive TB	sputum	0
1655	Male	52	2018-06-12 14:57	Human Mycobacterium Tuberculosis	Microplate method	1	1	0	0	0	0	0	0	0	0	0	Xpert-confirmed rifampicin-sensitive TB	Pleural fluid	0
1656	Male	72	2018-06-12 14:57	Human Mycobacterium Tuberculosis	Microplate method	0	0	0	0	0	0	0	0	0	0	0	Xpert-confirmed rifampicin-sensitive TB	sputum	0
1657	Male	45	2018-06-12 14:57	Human Mycobacterium Tuberculosis	Microplate method	0	0	0	0	0	0	0	0	0	0	0	Xpert-confirmed rifampicin-sensitive TB	sputum	1
1658	Female	31	2018-06-13 09:07	Human Mycobacterium Tuberculosis	Microplate method	0	0	0	0	0	0	0	0	0	0	0	Xpert-confirmed rifampicin-sensitive TB	sputum	0
1659	Female	24	2018-06-13 09:12	Human Mycobacterium Tuberculosis	Microplate method	0	0	0	0	0	0	0	0	0	0	0	#N/A	sputum	0
1660	Male	54	2018-06-13 10:30	Human Mycobacterium Tuberculosis	Microplate method	0	0	0	0	0	0	0	0	0	0	0	Xpert-confirmed rifampicin-sensitive TB	bronchoalveolar lavage fluid	0
1661	Male	54	2018-06-13 10:37	Human Mycobacterium Tuberculosis	Microplate method	0	0	0	0	0	0	0	0	0	0	0	Xpert-confirmed rifampicin-sensitive TB	bronchoalveolar lavage fluid	0
1662	Female	31	2018-06-13 14:51	Human Mycobacterium Tuberculosis	Microplate method	0	0	0	0	0	0	0	0	0	0	0	#N/A	sputum	0
1663	Male	22	2018-06-13 14:54	Human Mycobacterium Tuberculosis	Microplate method	0	0	0	0	0	0	0	0	0	0	0	Xpert-confirmed rifampicin-sensitive TB	sputum	1
1664	Female	31	2018-06-13 15:04	Human Mycobacterium Tuberculosis	Microplate method	0	0	0	0	0	0	0	0	0	0	0	Xpert-confirmed rifampicin-sensitive TB	sputum	0
1665	Male	22	2018-06-13 15:07	Human Mycobacterium Tuberculosis	Microplate method	1	1	1	1	1	1	0	0	1	1	0	Xpert-confirmed rifampicin-resistant TB	sputum	0
1666	Female	22	2018-06-14 08:53	Human Mycobacterium Tuberculosis	Microplate method	0	0	0	0	1	0	0	0	0	1	0	Xpert-confirmed rifampicin-sensitive TB	sputum	0
1667	Male	42	2018-06-14 08:54	Human Mycobacterium Tuberculosis	Microplate method	1	0	0	0	0	0	0	0	0	0	0	#N/A	sputum	0
1668	Male	51	2018-06-14 08:55	Human Mycobacterium Tuberculosis	Microplate method	0	0	0	0	0	0	0	0	0	0	0	Xpert-confirmed rifampicin-sensitive TB	sputum	1
1669	Female	23	2018-06-14 08:56	Human Mycobacterium Tuberculosis	Microplate method	1	1	1	1	0	0	0	0	0	0	0	Xpert-confirmed rifampicin-sensitive TB	sputum	0
1670	Male	19	2018-06-14 08:56	Human Mycobacterium Tuberculosis	Microplate method	0	0	0	0	0	0	0	0	0	0	0	#N/A	Pleural fluid	0
1671	Male	18	2018-06-14 08:56	Human Mycobacterium Tuberculosis	Microplate method	0	0	0	0	0	0	0	0	0	0	0	Xpert-confirmed rifampicin-sensitive TB	other	1
1672	Male	25	2018-06-14 08:56	Human Mycobacterium Tuberculosis	Microplate method	1	1	1	0	1	0	0	0	0	0	0	Xpert-confirmed rifampicin-resistant TB	sputum	0
1673	Male	37	2018-06-14 09:55	Human Mycobacterium Tuberculosis	Microplate method	0	1	0	1	0	0	0	0	0	0	0	Xpert-confirmed rifampicin-sensitive TB	sputum	1
1674	Male	60	2018-06-14 10:31	Human Mycobacterium Tuberculosis	Microplate method	0	0	0	0	0	0	0	0	0	0	0	Xpert-confirmed rifampicin-sensitive TB	sputum	0
1675	Male	32	2018-06-14 10:45	Human Mycobacterium Tuberculosis	Microplate method	0	0	0	0	0	0	0	0	0	0	0	Xpert-confirmed rifampicin-resistant TB	sputum	0
1676	Female	20	2018-06-14 11:00	Human Mycobacterium Tuberculosis	Microplate method	0	0	0	0	0	0	0	0	0	0	0	Xpert-confirmed rifampicin-sensitive TB	sputum	1
1677	Female	29	2018-06-14 11:01	Human Mycobacterium Tuberculosis	Microplate method	0	0	0	0	0	0	0	0	0	0	0	Xpert-confirmed rifampicin-sensitive TB	bronchoalveolar lavage fluid	0
1678	Male	54	2018-06-14 11:01	Human Mycobacterium Tuberculosis	Microplate method	1	1	1	1	1	0	0	0	1	1	0	Xpert-confirmed rifampicin-resistant TB	sputum	0
1679	Male	25	2018-06-14 11:01	Human Mycobacterium Tuberculosis	Microplate method	1	1	1	0	1	0	0	0	0	0	0	Xpert-confirmed rifampicin-resistant TB	bronchoalveolar lavage fluid	0
1680	Female	41	2018-06-14 11:01	Human Mycobacterium Tuberculosis	Microplate method	1	1	1	1	1	1	1	0	1	1	1	Xpert-confirmed rifampicin-resistant TB	sputum	0
1681	Male	58	2018-06-14 14:05	Human Mycobacterium Tuberculosis	Microplate method	0	0	0	0	0	0	0	0	0	0	0	Xpert-confirmed rifampicin-sensitive TB	sputum	0
1682	Female	20	2018-06-14 14:05	Human Mycobacterium Tuberculosis	Microplate method	0	0	0	0	0	0	0	0	0	0	0	Xpert-confirmed rifampicin-sensitive TB	sputum	0
1683	Male	76	2018-06-15 08:49	Human Mycobacterium Tuberculosis	Microplate method	0	0	0	0	0	0	0	0	0	0	0	#N/A	sputum	0
1684	Female	29	2018-06-15 08:51	Human Mycobacterium Tuberculosis	Microplate method	0	0	0	0	0	0	0	0	0	0	0	Xpert-confirmed rifampicin-sensitive TB	bronchoalveolar lavage fluid	0
1685	Male	18	2018-06-15 09:05	Human Mycobacterium Tuberculosis	Microplate method	0	0	0	0	0	0	0	0	0	0	0	Xpert-confirmed rifampicin-sensitive TB	bronchoalveolar lavage fluid	0
1686	Male	63	2018-06-15 09:05	Human Mycobacterium Tuberculosis	Microplate method	0	0	0	0	0	0	0	0	0	0	0	Xpert-confirmed rifampicin-sensitive TB	sputum	0
1687	Female	55	2018-06-15 09:05	Human Mycobacterium Tuberculosis	Microplate method	0	0	0	0	0	0	0	0	0	0	0	Xpert-confirmed rifampicin-sensitive TB	sputum	0
1688	Male	73	2018-06-15 10:44	Human Mycobacterium Tuberculosis	Microplate method	0	0	0	0	0	0	0	0	0	0	0	Xpert-confirmed rifampicin-sensitive TB	sputum	1
1689	Male	80	2018-06-15 10:44	Human Mycobacterium Tuberculosis	Microplate method	0	0	0	0	0	0	0	0	0	0	0	Xpert-confirmed rifampicin-sensitive TB	sputum	1
1690	Female	76	2018-06-15 10:44	Human Mycobacterium Tuberculosis	Microplate method	0	0	0	0	0	0	0	0	0	0	0	Xpert-confirmed rifampicin-sensitive TB	sputum	1
1691	Male	64	2018-06-15 11:02	Human Mycobacterium Tuberculosis	Microplate method	0	0	0	0	0	0	0	0	0	1	0	Xpert-confirmed rifampicin-sensitive TB	bronchoalveolar lavage fluid	0
1692	Male	60	2018-06-15 11:09	Human Mycobacterium Tuberculosis	Microplate method	0	0	0	0	0	0	0	0	0	0	0	#N/A	sputum	0
1693	Female	76	2018-06-15 11:20	Human Mycobacterium Tuberculosis	Microplate method	0	0	0	0	0	0	0	0	0	0	0	Xpert-confirmed rifampicin-sensitive TB	sputum	0
1694	Male	27	2018-06-15 11:21	Human Mycobacterium Tuberculosis	Microplate method	0	0	0	0	0	0	0	0	0	0	0	#N/A	bronchoalveolar lavage fluid	1
1695	Male	48	2018-06-15 11:22	Human Mycobacterium Tuberculosis	Microplate method	0	0	0	0	0	0	0	0	0	0	0	Xpert-confirmed rifampicin-sensitive TB	sputum	1
1696	Male	47	2018-06-15 11:22	Human Mycobacterium Tuberculosis	Microplate method	0	0	0	0	0	0	0	0	0	0	0	Xpert-confirmed rifampicin-sensitive TB	sputum	0
1697	Female	30	2018-06-15 11:26	Human Mycobacterium Tuberculosis	Microplate method	0	0	0	0	0	0	0	0	0	0	0	Xpert-confirmed rifampicin-sensitive TB	sputum	0
1698	Male	54	2018-06-15 11:30	Human Mycobacterium Tuberculosis	Microplate method	0	0	0	0	0	0	0	0	0	0	0	Xpert-confirmed rifampicin-sensitive TB	sputum	0
1699	Male	55	2018-06-15 11:30	Human Mycobacterium Tuberculosis	Microplate method	0	0	0	0	0	0	0	0	0	0	0	Xpert-confirmed rifampicin-sensitive TB	sputum	0
1700	Male	85	2018-06-15 11:31	Human Mycobacterium Tuberculosis	Microplate method	0	0	0	0	0	0	0	0	0	0	0	Xpert-confirmed rifampicin-sensitive TB	sputum	0
1701	Female	42	2018-06-15 11:33	Human Mycobacterium Tuberculosis	Microplate method	0	0	0	0	0	0	0	0	0	0	0	Xpert-confirmed rifampicin-sensitive TB	sputum	0
1702	Female	24	2018-06-15 11:34	Human Mycobacterium Tuberculosis	Microplate method	0	0	0	0	0	0	0	0	0	0	0	Xpert-confirmed rifampicin-sensitive TB	sputum	0
1703	Male	65	2018-06-15 11:34	Human Mycobacterium Tuberculosis	Microplate method	1	1	0	1	0	0	0	0	0	0	0	Xpert-confirmed rifampicin-sensitive TB	sputum	0
1704	Female	23	2018-06-15 11:35	Human Mycobacterium Tuberculosis	Microplate method	0	0	0	0	0	0	0	0	0	0	0	#N/A	sputum	0
1705	Male	52	2018-06-15 11:40	Human Mycobacterium Tuberculosis	Microplate method	0	0	0	0	0	0	0	0	0	0	0	Xpert-confirmed rifampicin-sensitive TB	sputum	1
1706	Female	20	2018-06-15 11:40	Human Mycobacterium Tuberculosis	Microplate method	1	1	1	1	1	1	1	0	0	0	0	Xpert-confirmed rifampicin-sensitive TB	sputum	0
1707	Male	55	2018-06-15 11:43	Human Mycobacterium Tuberculosis	Microplate method	0	0	0	0	0	0	0	0	0	0	0	Xpert-confirmed rifampicin-sensitive TB	bronchoalveolar lavage fluid	1
1708	Male	60	2018-06-15 11:44	Human Mycobacterium Tuberculosis	Microplate method	0	0	0	0	0	0	0	0	0	0	0	Xpert-confirmed rifampicin-sensitive TB	sputum	0
1709	Male	26	2018-06-15 11:45	Human Mycobacterium Tuberculosis	Microplate method	1	1	0	1	0	0	0	0	0	0	0	Xpert-confirmed rifampicin-sensitive TB	sputum	0
1710	Male	58	2018-06-15 11:46	Human Mycobacterium Tuberculosis	Microplate method	0	0	0	0	0	0	0	0	0	0	0	#N/A	Pleural fluid	0
1711	Female	31	2018-06-15 14:01	Human Mycobacterium Tuberculosis	Microplate method	0	0	0	0	0	0	0	0	0	0	0	Xpert-confirmed rifampicin-sensitive TB	sputum	0
1712	Female	18	2018-06-16 13:29	Human Mycobacterium Tuberculosis	Microplate method	0	0	0	0	0	0	0	0	0	0	0	Xpert-confirmed rifampicin-sensitive TB	sputum	0
1713	Female	17	2018-06-16 13:30	Human Mycobacterium Tuberculosis	Microplate method	1	1	0	0	0	0	0	0	0	0	0	Xpert-confirmed rifampicin-sensitive TB	sputum	0
1714	Male	73	2018-06-17 10:23	Human Mycobacterium Tuberculosis	Microplate method	1	1	1	1	1	1	1	0	0	0	0	Xpert-confirmed rifampicin-resistant TB	other	0
1715	Male	60	2018-06-17 11:29	Human Mycobacterium Tuberculosis	Microplate method	0	0	0	0	0	0	0	0	0	0	0	Xpert-confirmed rifampicin-sensitive TB	sputum	1
1716	Female	23	2018-06-17 11:30	Human Mycobacterium Tuberculosis	Microplate method	1	1	1	1	1	1	0	0	0	0	0	Xpert-confirmed rifampicin-resistant TB	sputum	0
1717	Female	89	2018-06-17 11:30	Human Mycobacterium Tuberculosis	Microplate method	1	1	0	0	0	0	0	0	0	0	0	Xpert-confirmed rifampicin-sensitive TB	sputum	1
1718	Female	74	2018-06-17 11:30	Human Mycobacterium Tuberculosis	Microplate method	0	0	0	0	0	0	0	0	0	0	0	Xpert-confirmed rifampicin-sensitive TB	bronchoalveolar lavage fluid	0
1719	Female	25	2018-06-18 08:28	Human Mycobacterium Tuberculosis	Microplate method	0	0	0	0	0	0	0	0	0	0	0	#N/A	sputum	0
1720	Female	25	2018-06-18 11:23	Human Mycobacterium Tuberculosis	Microplate method	0	0	0	0	0	0	0	0	0	0	0	#N/A	sputum	0
1721	Male	52	2018-06-19 13:56	Human Mycobacterium Tuberculosis	Microplate method	0	0	0	0	0	0	0	0	0	0	0	Xpert-confirmed rifampicin-sensitive TB	bronchoalveolar lavage fluid	0
1722	Male	37	2018-06-20 08:52	Human Mycobacterium Tuberculosis	Microplate method	0	1	0	1	0	0	0	0	0	0	0	#N/A	bronchoalveolar lavage fluid	1
1723	Female	39	2018-06-20 08:59	Human Mycobacterium Tuberculosis	Microplate method	1	1	0	0	0	0	0	0	0	0	0	Xpert-confirmed rifampicin-sensitive TB	sputum	0
1724	Male	20	2018-06-20 08:59	Human Mycobacterium Tuberculosis	Microplate method	0	0	0	0	0	0	0	0	0	0	0	Xpert-confirmed rifampicin-sensitive TB	sputum	0
1725	Male	23	2018-06-20 09:04	Human Mycobacterium Tuberculosis	Microplate method	1	1	1	0	0	0	0	0	0	0	0	Xpert-confirmed rifampicin-resistant TB	sputum	0
1726	Male	45	2018-06-20 10:38	Human Mycobacterium Tuberculosis	Microplate method	0	0	0	0	0	0	0	0	0	0	0	Xpert-confirmed rifampicin-sensitive TB	other	0
1727	Male	54	2018-06-20 12:55	Human Mycobacterium Tuberculosis	Microplate method	0	0	0	0	0	0	0	0	0	0	0	Xpert-confirmed rifampicin-sensitive TB	sputum	0
1728	Male	22	2018-06-20 12:57	Human Mycobacterium Tuberculosis	Microplate method	0	0	0	0	0	0	0	0	0	0	0	Xpert-confirmed rifampicin-sensitive TB	sputum	0
1729	Male	67	2018-06-20 12:59	Human Mycobacterium Tuberculosis	Microplate method	0	0	0	0	0	0	0	0	0	0	0	Xpert-confirmed rifampicin-sensitive TB	sputum	0
1730	Male	26	2018-06-20 13:04	Human Mycobacterium Tuberculosis	Microplate method	0	0	0	0	0	0	0	0	0	0	0	Xpert-confirmed rifampicin-sensitive TB	sputum	0
1731	Male	55	2018-06-20 13:09	Human Mycobacterium Tuberculosis	Microplate method	0	0	0	0	0	0	0	0	0	0	0	#N/A	sputum	0
1732	Male	26	2018-06-20 13:14	Human Mycobacterium Tuberculosis	Microplate method	0	0	0	0	0	0	0	0	0	0	0	Xpert-confirmed rifampicin-sensitive TB	sputum	0
1733	Male	28	2018-06-20 13:16	Human Mycobacterium Tuberculosis	Microplate method	0	0	0	0	0	0	0	0	0	0	0	#N/A	sputum	0
1734	Male	53	2018-06-20 13:18	Human Mycobacterium Tuberculosis	Microplate method	0	0	0	0	0	0	0	0	0	0	0	Xpert-confirmed rifampicin-sensitive TB	sputum	0
1735	Female	19	2018-06-20 13:21	Human Mycobacterium Tuberculosis	Microplate method	0	0	0	0	0	0	0	0	0	0	0	Xpert-confirmed rifampicin-sensitive TB	bronchoalveolar lavage fluid	0
1736	Male	50	2018-06-20 13:24	Human Mycobacterium Tuberculosis	Microplate method	0	0	0	0	0	0	0	0	0	0	0	Xpert-confirmed rifampicin-sensitive TB	sputum	0
1737	Male	52	2018-06-20 13:24	Human Mycobacterium Tuberculosis	Microplate method	0	0	0	0	0	0	0	0	0	0	0	Xpert-confirmed rifampicin-sensitive TB	sputum	0
1738	Male	43	2018-06-20 14:01	Human Mycobacterium Tuberculosis	Microplate method	0	0	0	0	0	0	0	0	0	1	0	Xpert-confirmed rifampicin-sensitive TB	sputum	0
1739	Male	63	2018-06-20 14:05	Human Mycobacterium Tuberculosis	Microplate method	0	0	0	0	0	0	0	0	0	0	0	#N/A	bronchoalveolar lavage fluid	0
1740	Male	63	2018-06-20 14:07	Human Mycobacterium Tuberculosis	Microplate method	0	0	0	0	0	0	0	0	0	0	0	Xpert-confirmed rifampicin-sensitive TB	sputum	0
1741	Female	52	2018-06-20 14:07	Human Mycobacterium Tuberculosis	Microplate method	0	0	0	0	0	0	0	0	0	0	0	Xpert-confirmed rifampicin-sensitive TB	sputum	0
1742	Male	63	2018-06-20 14:14	Human Mycobacterium Tuberculosis	Microplate method	1	1	0	1	0	0	0	0	0	0	1	Xpert-confirmed rifampicin-sensitive TB	sputum	0
1743	Male	22	2018-06-20 14:20	Human Mycobacterium Tuberculosis	Microplate method	0	0	0	0	0	0	0	0	0	0	0	#N/A	sputum	0
1744	Female	35	2018-06-20 14:33	Human Mycobacterium Tuberculosis	Microplate method	0	0	0	0	0	0	0	0	0	0	0	Xpert-confirmed rifampicin-sensitive TB	bronchoalveolar lavage fluid	1
1745	Male	40	2018-06-21 08:37	Human Mycobacterium Tuberculosis	Microplate method	1	1	1	1	1	0	0	0	1	1	1	#N/A	sputum	0
1746	Female	44	2018-06-21 09:53	Human Mycobacterium Tuberculosis	Microplate method	0	0	0	0	0	0	0	0	0	0	0	#N/A	sputum	0
1747	Male	21	2018-06-21 09:53	Human Mycobacterium Tuberculosis	Microplate method	0	0	0	0	0	0	0	0	0	0	0	Xpert-confirmed rifampicin-sensitive TB	bronchoalveolar lavage fluid	0
1748	Female	19	2018-06-21 10:18	Human Mycobacterium Tuberculosis	Microplate method	0	0	0	0	0	0	0	0	0	0	0	Xpert-confirmed rifampicin-sensitive TB	bronchoalveolar lavage fluid	1
1749	Male	57	2018-06-22 08:50	Human Mycobacterium Tuberculosis	Microplate method	0	0	0	0	0	0	0	0	0	0	0	Xpert-confirmed rifampicin-sensitive TB	sputum	1
1750	Female	24	2018-06-22 08:50	Human Mycobacterium Tuberculosis	Microplate method	0	0	0	0	0	0	0	0	0	0	0	Xpert-confirmed rifampicin-sensitive TB	bronchoalveolar lavage fluid	1
1751	Female	28	2018-06-22 08:50	Human Mycobacterium Tuberculosis	Microplate method	0	0	0	0	0	0	0	0	0	0	0	#N/A	sputum	1
1752	Female	23	2018-06-22 08:50	Human Mycobacterium Tuberculosis	Microplate method	1	1	0	0	0	0	0	0	0	0	1	Xpert-confirmed rifampicin-sensitive TB	bronchoalveolar lavage fluid	0
1753	Female	64	2018-06-22 08:50	Human Mycobacterium Tuberculosis	Microplate method	0	0	0	0	0	0	0	0	0	0	0	Xpert-confirmed rifampicin-resistant TB	sputum	0
1754	Female	25	2018-06-22 08:50	Human Mycobacterium Tuberculosis	Microplate method	1	1	0	1	1	0	0	0	0	1	0	Xpert-confirmed rifampicin-sensitive TB	other	0
1755	Male	43	2018-06-22 11:26	Human Mycobacterium Tuberculosis	Microplate method	1	1	1	0	1	0	0	0	0	0	0	Xpert-confirmed rifampicin-resistant TB	sputum	1
1756	Male	24	2018-06-22 13:43	Human Mycobacterium Tuberculosis	Microplate method	0	0	0	0	0	0	0	0	0	0	0	Xpert-confirmed rifampicin-sensitive TB	sputum	1
1757	Female	78	2018-06-22 13:45	Human Mycobacterium Tuberculosis	Microplate method	0	0	0	0	0	0	0	0	0	0	0	Xpert-confirmed rifampicin-sensitive TB	sputum	0
1758	Male	35	2018-06-22 13:47	Human Mycobacterium Tuberculosis	Microplate method	0	0	0	0	0	0	0	0	0	0	0	#N/A	sputum	0
1759	Female	32	2018-06-22 13:48	Human Mycobacterium Tuberculosis	Microplate method	1	1	0	1	0	0	0	0	0	0	0	Xpert-confirmed rifampicin-sensitive TB	sputum	0
1760	Male	25	2018-06-25 09:07	Human Mycobacterium Tuberculosis	Microplate method	0	0	0	0	0	0	0	0	0	0	0	Xpert-confirmed rifampicin-sensitive TB	sputum	0
1761	Male	19	2018-06-25 09:08	Human Mycobacterium Tuberculosis	Microplate method	0	0	0	0	0	0	0	0	0	0	0	Xpert-confirmed rifampicin-sensitive TB	sputum	0
1762	Female	36	2018-06-25 09:08	Human Mycobacterium Tuberculosis	Microplate method	1	1	0	1	1	0	0	0	1	1	1	#N/A	sputum	0
1763	Female	51	2018-06-25 09:09	Human Mycobacterium Tuberculosis	Microplate method	1	1	1	1	1	1	1	0	1	1	0	Xpert-confirmed rifampicin-resistant TB	sputum	0
1764	Female	23	2018-06-25 09:09	Human Mycobacterium Tuberculosis	Microplate method	1	1	1	0	1	1	0	0	0	0	0	Xpert-confirmed rifampicin-resistant TB	sputum	0
1765	Male	22	2018-06-25 11:07	Human Mycobacterium Tuberculosis	Microplate method	0	0	0	0	0	0	0	0	0	0	0	Xpert-confirmed rifampicin-sensitive TB	sputum	0
1766	Male	1	2018-06-25 11:07	Human Mycobacterium Tuberculosis	Microplate method	0	0	0	0	0	0	0	0	0	0	0	Xpert-confirmed rifampicin-sensitive TB	other	1
1767	Male	64	2018-06-25 11:07	Human Mycobacterium Tuberculosis	Microplate method	0	0	0	0	0	0	0	0	0	0	0	Xpert-confirmed rifampicin-sensitive TB	sputum	1
1768	Male	52	2018-06-25 11:07	Human Mycobacterium Tuberculosis	Microplate method	1	1	1	1	1	1	0	0	0	0	0	Xpert-confirmed rifampicin-resistant TB	sputum	0
1769	Male	67	2018-06-25 11:07	Human Mycobacterium Tuberculosis	Microplate method	0	0	0	0	0	0	0	0	0	0	0	Xpert-confirmed rifampicin-sensitive TB	sputum	0
1770	Male	18	2018-06-25 11:33	Human Mycobacterium Tuberculosis	Microplate method	0	0	0	0	0	0	0	0	0	0	0	Xpert-confirmed rifampicin-sensitive TB	sputum	0
1771	Male	70	2018-06-25 11:33	Human Mycobacterium Tuberculosis	Microplate method	0	0	0	0	0	0	0	0	0	0	0	#N/A	sputum	0
1772	Female	39	2018-06-27 08:50	Human Mycobacterium Tuberculosis	Microplate method	1	1	0	1	0	0	0	0	1	0	1	Xpert-confirmed rifampicin-resistant TB	sputum	0
1773	Female	34	2018-06-27 08:51	Human Mycobacterium Tuberculosis	Microplate method	0	0	0	0	0	0	0	0	0	0	0	Xpert-confirmed rifampicin-sensitive TB	sputum	0
1774	Female	23	2018-06-27 08:59	Human Mycobacterium Tuberculosis	Microplate method	0	0	0	0	0	0	0	0	0	0	0	Xpert-confirmed rifampicin-sensitive TB	bronchoalveolar lavage fluid	0
1775	Male	22	2018-06-27 08:59	Human Mycobacterium Tuberculosis	Microplate method	0	0	0	0	0	0	0	0	0	0	0	Xpert-confirmed rifampicin-sensitive TB	bronchoalveolar lavage fluid	0
1776	Male	9	2018-06-27 09:44	Human Mycobacterium Tuberculosis	Microplate method	0	0	0	0	0	0	0	0	0	0	0	#N/A	sputum	1
1777	Female	29	2018-06-27 14:08	Human Mycobacterium Tuberculosis	Microplate method	0	0	0	0	0	0	0	0	0	0	0	#N/A	sputum	0
1778	Male	55	2018-06-27 14:08	Human Mycobacterium Tuberculosis	Microplate method	1	1	0	0	0	0	0	0	0	0	0	#N/A	sputum	0
1779	Male	53	2018-06-27 14:08	Human Mycobacterium Tuberculosis	Microplate method	1	1	0	1	0	0	0	0	0	0	0	Xpert-confirmed rifampicin-sensitive TB	sputum	0
1780	Male	14	2018-06-27 14:10	Human Mycobacterium Tuberculosis	Microplate method	0	0	0	0	0	0	0	0	0	0	0	Xpert-confirmed rifampicin-sensitive TB	sputum	0
1781	Male	52	2018-06-27 14:29	Human Mycobacterium Tuberculosis	Microplate method	0	0	0	0	0	0	0	0	0	0	0	Xpert-confirmed rifampicin-sensitive TB	sputum	0
1782	Male	30	2018-06-27 14:29	Human Mycobacterium Tuberculosis	Microplate method	0	0	0	0	0	0	0	0	0	0	0	Xpert-confirmed rifampicin-sensitive TB	sputum	0
1783	Female	17	2018-06-27 14:30	Human Mycobacterium Tuberculosis	Microplate method	1	1	1	1	1	0	1	0	1	1	0	Xpert-confirmed rifampicin-resistant TB	sputum	1
1784	Male	54	2018-06-27 14:30	Human Mycobacterium Tuberculosis	Microplate method	0	0	0	0	0	0	0	0	0	0	0	Xpert-confirmed rifampicin-sensitive TB	sputum	0
1785	Female	71	2018-06-27 14:30	Human Mycobacterium Tuberculosis	Microplate method	0	0	0	0	0	0	0	0	0	0	0	Xpert-confirmed rifampicin-sensitive TB	sputum	1
1786	Male	31	2018-06-27 14:30	Human Mycobacterium Tuberculosis	Microplate method	0	0	0	0	0	0	0	0	0	0	0	Xpert-confirmed rifampicin-sensitive TB	bronchoalveolar lavage fluid	0
1787	Female	12	2018-06-27 14:30	Human Mycobacterium Tuberculosis	Microplate method	1	1	0	0	0	0	0	0	0	0	0	Xpert-confirmed rifampicin-sensitive TB	sputum	1
1788	Male	43	2018-06-27 14:30	Human Mycobacterium Tuberculosis	Microplate method	0	0	0	0	0	0	0	0	0	0	0	#N/A	sputum	1
1789	Male	43	2018-06-27 14:30	Human Mycobacterium Tuberculosis	Microplate method	0	0	0	0	0	0	0	0	0	0	0	Xpert-confirmed rifampicin-sensitive TB	bronchoalveolar lavage fluid	1
1790	Male	21	2018-06-27 14:30	Human Mycobacterium Tuberculosis	Microplate method	0	0	0	0	0	0	0	0	0	0	0	#N/A	sputum	0
1791	Male	64	2018-06-27 14:30	Human Mycobacterium Tuberculosis	Microplate method	0	0	0	0	0	0	0	0	0	0	0	Xpert-confirmed rifampicin-sensitive TB	bronchoalveolar lavage fluid	1
1792	Male	64	2018-06-27 14:30	Human Mycobacterium Tuberculosis	Microplate method	0	0	0	0	0	0	0	0	0	0	0	Xpert-confirmed rifampicin-sensitive TB	other	1
1793	Male	32	2018-06-27 14:30	Human Mycobacterium Tuberculosis	Microplate method	1	1	1	1	0	0	1	0	0	1	0	Xpert-confirmed rifampicin-resistant TB	sputum	0
1794	Male	44	2018-06-27 14:30	Human Mycobacterium Tuberculosis	Microplate method	1	1	1	1	1	1	1	1	1	1	0	#N/A	sputum	0
1795	Male	28	2018-06-27 14:31	Human Mycobacterium Tuberculosis	Microplate method	0	0	0	0	0	0	0	0	0	0	0	#N/A	Pleural fluid	0
1796	Male	46	2018-06-27 14:31	Human Mycobacterium Tuberculosis	Microplate method	0	0	0	0	0	0	0	0	0	0	0	Xpert-confirmed rifampicin-sensitive TB	sputum	0
1797	Female	21	2018-06-27 14:31	Human Mycobacterium Tuberculosis	Microplate method	0	0	0	0	0	0	0	0	0	0	0	Xpert-confirmed rifampicin-sensitive TB	sputum	1
1798	Male	42	2018-06-27 14:31	Human Mycobacterium Tuberculosis	Microplate method	0	0	0	0	0	0	0	0	0	0	0	#N/A	sputum	1
1799	Male	17	2018-06-27 14:31	Human Mycobacterium Tuberculosis	Microplate method	0	0	0	0	0	0	0	0	0	0	0	Xpert-confirmed rifampicin-sensitive TB	bronchoalveolar lavage fluid	0
1800	Female	18	2018-06-27 14:31	Human Mycobacterium Tuberculosis	Microplate method	1	0	1	0	1	1	0	0	0	0	0	Xpert-confirmed rifampicin-resistant TB	bronchoalveolar lavage fluid	0
1801	Female	30	2018-06-27 14:31	Human Mycobacterium Tuberculosis	Microplate method	0	0	0	0	0	0	0	0	0	0	0	#N/A	sputum	0
1802	Female	16	2018-06-27 14:31	Human Mycobacterium Tuberculosis	Microplate method	1	1	1	0	0	0	0	0	0	0	0	#N/A	sputum	0
1803	Male	50	2018-06-27 14:31	Human Mycobacterium Tuberculosis	Microplate method	0	0	0	0	0	0	0	0	0	0	0	Xpert-confirmed rifampicin-sensitive TB	sputum	0
1804	Male	18	2018-06-28 08:42	Human Mycobacterium Tuberculosis	Microplate method	0	1	0	1	0	0	0	0	0	0	0	#N/A	sputum	0
1805	Male	37	2018-06-28 09:56	Human Mycobacterium Tuberculosis	Microplate method	0	0	0	0	0	0	0	0	0	0	0	Xpert-confirmed rifampicin-sensitive TB	sputum	0
1806	Female	18	2018-06-28 11:12	Human Mycobacterium Tuberculosis	Microplate method	1	1	0	1	0	0	0	0	0	0	0	#N/A	sputum	0
1807	Male	52	2018-06-28 11:12	Human Mycobacterium Tuberculosis	Microplate method	1	1	1	1	1	0	1	1	1	1	1	#N/A	sputum	0
1808	Male	59	2018-06-29 08:50	Human Mycobacterium Tuberculosis	Microplate method	1	1	1	1	1	1	0	0	0	0	0	Xpert-confirmed rifampicin-sensitive TB	sputum	0
1809	Male	30	2018-06-29 08:52	Human Mycobacterium Tuberculosis	Microplate method	1	1	1	1	1	1	1	0	1	1	0	Xpert-confirmed rifampicin-resistant TB	sputum	0
1810	Male	41	2018-06-29 08:56	Human Mycobacterium Tuberculosis	Microplate method	0	0	0	0	0	0	0	0	0	0	0	Xpert-confirmed rifampicin-sensitive TB	sputum	1
1811	Female	26	2018-06-29 09:06	Human Mycobacterium Tuberculosis	Microplate method	1	0	0	1	0	0	1	0	0	0	0	Xpert-confirmed rifampicin-sensitive TB	sputum	0
1812	Male	69	2018-06-29 09:06	Human Mycobacterium Tuberculosis	Microplate method	0	0	0	0	0	0	0	0	0	0	0	Xpert-confirmed rifampicin-sensitive TB	sputum	1
1813	Female	64	2018-06-29 09:06	Human Mycobacterium Tuberculosis	Microplate method	0	0	0	0	0	0	0	0	0	0	0	Xpert-confirmed rifampicin-sensitive TB	sputum	1
1814	Female	19	2018-06-29 09:06	Human Mycobacterium Tuberculosis	Microplate method	0	0	0	0	1	0	0	0	1	1	0	Xpert-confirmed rifampicin-sensitive TB	sputum	0
1815	Male	25	2018-06-29 09:06	Human Mycobacterium Tuberculosis	Microplate method	0	0	0	0	0	0	0	0	0	0	0	Xpert-confirmed rifampicin-sensitive TB	sputum	0
1816	Male	56	2018-06-29 11:16	Human Mycobacterium Tuberculosis	Microplate method	1	1	1	1	1	1	1	0	1	1	1	#N/A	sputum	0
1817	Female	20	2018-06-29 11:19	Human Mycobacterium Tuberculosis	Microplate method	1	1	0	0	0	0	0	0	1	1	1	Xpert-confirmed rifampicin-sensitive TB	bronchoalveolar lavage fluid	0
1818	Male	45	2018-06-29 14:41	Human Mycobacterium Tuberculosis	Microplate method	0	0	0	0	0	0	0	0	0	0	0	#N/A	sputum	0
1819	Male	83	2018-06-29 14:46	Human Mycobacterium Tuberculosis	Microplate method	0	0	0	0	0	0	0	0	0	0	0	Xpert-confirmed rifampicin-sensitive TB	sputum	0
1820	Male	66	2018-06-29 14:48	Human Mycobacterium Tuberculosis	Microplate method	0	0	0	0	0	0	0	0	0	0	0	Xpert-confirmed rifampicin-sensitive TB	sputum	0
1821	Female	35	2018-06-29 14:55	Human Mycobacterium Tuberculosis	Microplate method	1	1	0	1	0	0	0	0	0	0	0	#N/A	Pleural fluid	0
1822	Male	26	2018-06-29 14:56	Human Mycobacterium Tuberculosis	Microplate method	0	0	0	0	0	0	0	0	0	0	0	Xpert-confirmed rifampicin-sensitive TB	sputum	0
1823	Female	20	2018-06-29 14:57	Human Mycobacterium Tuberculosis	Microplate method	0	1	0	1	0	0	0	0	1	0	1	Xpert-confirmed rifampicin-sensitive TB	bronchoalveolar lavage fluid	1
1824	Male	64	2018-06-29 14:58	Human Mycobacterium Tuberculosis	Microplate method	0	0	0	0	0	0	0	0	0	0	0	Xpert-confirmed rifampicin-sensitive TB	sputum	0
1825	Female	43	2018-06-29 15:01	Human Mycobacterium Tuberculosis	Microplate method	0	0	0	0	0	0	0	0	0	0	0	Xpert-confirmed rifampicin-sensitive TB	sputum	0
1826	Male	53	2018-06-29 15:02	Human Mycobacterium Tuberculosis	Microplate method	0	0	0	0	0	0	0	0	0	0	0	#N/A	sputum	0
1827	Male	30	2018-06-29 15:03	Human Mycobacterium Tuberculosis	Microplate method	1	1	0	1	0	0	1	0	0	0	0	Xpert-confirmed rifampicin-sensitive TB	sputum	0
1828	Male	43	2018-06-29 15:04	Human Mycobacterium Tuberculosis	Microplate method	0	0	0	0	0	0	0	0	0	0	0	Xpert-confirmed rifampicin-sensitive TB	sputum	0
1829	Male	61	2018-06-29 15:05	Human Mycobacterium Tuberculosis	Microplate method	0	0	0	0	0	0	0	0	0	0	0	#N/A	sputum	0
1830	Female	21	2018-06-29 15:05	Human Mycobacterium Tuberculosis	Microplate method	0	0	0	0	0	0	0	0	0	0	0	Xpert-confirmed rifampicin-sensitive TB	bronchoalveolar lavage fluid	0
1831	Female	27	2018-06-29 15:06	Human Mycobacterium Tuberculosis	Microplate method	0	0	0	0	0	0	0	0	0	0	0	Xpert-confirmed rifampicin-sensitive TB	sputum	0
1832	Male	28	2018-06-29 15:08	Human Mycobacterium Tuberculosis	Microplate method	0	0	0	0	0	0	0	0	0	0	0	Xpert-confirmed rifampicin-sensitive TB	sputum	1
1833	Male	70	2018-06-29 15:09	Human Mycobacterium Tuberculosis	Microplate method	1	1	0	1	0	0	0	0	0	0	1	Xpert-confirmed rifampicin-sensitive TB	sputum	0
1834	Male	83	2018-06-29 15:09	Human Mycobacterium Tuberculosis	Microplate method	0	0	0	0	0	0	0	0	0	0	0	Xpert-confirmed rifampicin-sensitive TB	sputum	1
1835	Male	45	2018-06-29 15:10	Human Mycobacterium Tuberculosis	Microplate method	1	0	0	0	0	0	0	0	0	0	0	Xpert-confirmed rifampicin-sensitive TB	sputum	0
1836	Male	38	2018-06-30 09:13	Human Mycobacterium Tuberculosis	Microplate method	1	1	0	1	0	0	0	0	0	0	0	Xpert-confirmed rifampicin-sensitive TB	sputum	0
1837	Female	24	2018-06-30 10:57	Human Mycobacterium Tuberculosis	Microplate method	0	0	0	0	0	0	0	0	0	0	0	Xpert-confirmed rifampicin-sensitive TB	sputum	0
1838	Male	56	2018-07-01 08:30	Human Mycobacterium Tuberculosis	Microplate method	0	0	0	1	0	0	0	0	0	0	0	Xpert-confirmed rifampicin-sensitive TB	sputum	0
1839	Male	28	2018-07-01 08:30	Human Mycobacterium Tuberculosis	Microplate method	1	0	1	1	1	1	1	1	1	1	0	Xpert-confirmed rifampicin-resistant TB	sputum	0
1840	Male	59	2018-07-01 10:07	Human Mycobacterium Tuberculosis	Microplate method	0	0	0	0	0	0	0	0	0	0	0	Xpert-confirmed rifampicin-sensitive TB	sputum	0
1841	Male	58	2018-07-01 10:07	Human Mycobacterium Tuberculosis	Microplate method	0	0	0	0	0	0	0	0	0	0	0	#N/A	bronchoalveolar lavage fluid	0
1842	Female	27	2018-07-01 10:07	Human Mycobacterium Tuberculosis	Microplate method	0	0	0	0	0	0	0	0	0	0	0	Xpert-confirmed rifampicin-sensitive TB	sputum	0
1843	Female	50	2018-07-01 10:07	Human Mycobacterium Tuberculosis	Microplate method	0	0	0	0	0	0	0	0	0	0	0	#N/A	bronchoalveolar lavage fluid	0
1844	Male	81	2018-07-01 10:07	Human Mycobacterium Tuberculosis	Microplate method	1	0	0	0	0	0	0	0	0	0	0	Xpert-confirmed rifampicin-sensitive TB	sputum	0
1845	Male	60	2018-07-01 10:52	Human Mycobacterium Tuberculosis	Microplate method	0	0	0	0	0	0	0	0	0	0	0	Xpert-confirmed rifampicin-sensitive TB	sputum	0
1846	Male	19	2018-07-02 09:17	Human Mycobacterium Tuberculosis	Microplate method	0	0	0	0	0	0	0	0	0	0	0	Xpert-confirmed rifampicin-sensitive TB	bronchoalveolar lavage fluid	1
1847	Male	19	2018-07-02 09:18	Human Mycobacterium Tuberculosis	Microplate method	0	0	0	0	0	0	0	0	0	0	0	Xpert-confirmed rifampicin-sensitive TB	sputum	1
1848	Male	24	2018-07-02 09:59	Human Mycobacterium Tuberculosis	Microplate method	0	0	0	0	0	0	0	0	0	0	0	#N/A	sputum	0
1849	Male	25	2018-07-02 13:55	Human Mycobacterium Tuberculosis	Microplate method	0	0	0	0	0	0	0	0	0	0	0	#N/A	sputum	0
1850	Female	45	2018-07-03 09:04	Human Mycobacterium Tuberculosis	Microplate method	1	0	1	0	1	0	0	0	0	0	0	Xpert-confirmed rifampicin-resistant TB	sputum	0
1851	Female	15	2018-07-03 10:31	Human Mycobacterium Tuberculosis	Microplate method	1	0	0	0	0	0	0	0	0	0	0	Xpert-confirmed rifampicin-sensitive TB	sputum	0
1852	Male	54	2018-07-03 10:31	Human Mycobacterium Tuberculosis	Microplate method	0	0	0	0	0	0	0	0	0	0	0	Xpert-confirmed rifampicin-resistant TB	sputum	1
1853	Male	19	2018-07-03 10:31	Human Mycobacterium Tuberculosis	Microplate method	0	0	0	0	0	0	0	0	0	0	0	Xpert-confirmed rifampicin-sensitive TB	sputum	0
1854	Female	25	2018-07-03 10:31	Human Mycobacterium Tuberculosis	Microplate method	0	0	0	0	0	0	0	0	0	0	0	#N/A	sputum	0
1855	Male	41	2018-07-03 10:51	Human Mycobacterium Tuberculosis	Microplate method	0	0	0	0	0	0	0	0	0	0	0	Xpert-confirmed rifampicin-sensitive TB	bronchoalveolar lavage fluid	0
1856	Female	24	2018-07-03 10:51	Human Mycobacterium Tuberculosis	Microplate method	0	1	0	0	0	0	0	0	0	0	0	Xpert-confirmed rifampicin-sensitive TB	bronchoalveolar lavage fluid	0
1857	Female	3	2018-07-03 10:54	Human Mycobacterium Tuberculosis	Microplate method	0	0	0	0	0	0	0	0	0	0	0	Xpert-confirmed rifampicin-sensitive TB	other	1
1858	Male	29	2018-07-03 13:49	Human Mycobacterium Tuberculosis	Microplate method	0	0	0	0	0	0	0	0	0	0	0	Xpert-confirmed rifampicin-sensitive TB	sputum	0
1859	Male	67	2018-07-03 13:56	Human Mycobacterium Tuberculosis	Microplate method	0	0	1	0	1	0	0	0	0	0	0	#N/A	sputum	0
1860	Female	13	2018-07-04 08:11	Human Mycobacterium Tuberculosis	Microplate method	0	0	0	0	0	0	0	0	0	0	0	Xpert-confirmed rifampicin-sensitive TB	bronchoalveolar lavage fluid	1
1861	Female	53	2018-07-04 09:02	Human Mycobacterium Tuberculosis	Microplate method	1	1	0	0	0	0	0	0	0	0	0	Xpert-confirmed rifampicin-sensitive TB	sputum	0
1862	Female	53	2018-07-04 14:09	Human Mycobacterium Tuberculosis	Microplate method	1	0	0	1	0	0	0	0	0	0	0	Xpert-confirmed rifampicin-sensitive TB	sputum	0
1863	Male	80	2018-07-05 08:57	Human Mycobacterium Tuberculosis	Microplate method	0	0	0	0	0	0	0	0	0	0	0	Xpert-confirmed rifampicin-sensitive TB	sputum	0
1864	Male	76	2018-07-05 09:36	Human Mycobacterium Tuberculosis	Microplate method	1	1	0	0	0	0	0	0	0	0	0	Xpert-confirmed rifampicin-sensitive TB	sputum	0
1865	Male	81	2018-07-05 10:31	Human Mycobacterium Tuberculosis	Microplate method	0	0	0	0	0	0	0	0	0	0	0	Xpert-confirmed rifampicin-sensitive TB	sputum	0
1866	Male	65	2018-07-05 11:29	Human Mycobacterium Tuberculosis	Microplate method	0	0	0	0	0	0	0	0	1	1	0	Xpert-confirmed rifampicin-sensitive TB	sputum	1
1867	Male	32	2018-07-05 11:29	Human Mycobacterium Tuberculosis	Microplate method	0	0	0	0	0	0	0	0	0	0	0	Xpert-confirmed rifampicin-sensitive TB	sputum	1
1868	Female	18	2018-07-05 11:29	Human Mycobacterium Tuberculosis	Microplate method	0	0	0	0	0	0	0	0	0	0	0	Xpert-confirmed rifampicin-sensitive TB	sputum	1
1869	Male	55	2018-07-05 11:29	Human Mycobacterium Tuberculosis	Microplate method	1	0	1	0	0	0	0	0	1	1	0	Xpert-confirmed rifampicin-resistant TB	sputum	1
1870	Female	23	2018-07-05 11:29	Human Mycobacterium Tuberculosis	Microplate method	1	1	0	1	0	1	1	1	1	1	0	Xpert-confirmed rifampicin-resistant TB	sputum	0
1871	Male	25	2018-07-05 11:29	Human Mycobacterium Tuberculosis	Microplate method	0	0	0	0	0	0	0	0	0	0	0	#N/A	other	0
1872	Male	25	2018-07-05 11:29	Human Mycobacterium Tuberculosis	Microplate method	0	0	0	0	0	0	0	0	0	0	0	#N/A	sputum	0
1873	Female	27	2018-07-05 14:46	Human Mycobacterium Tuberculosis	Microplate method	0	1	1	1	1	0	0	0	0	0	0	Xpert-confirmed rifampicin-resistant TB	sputum	0
1874	Male	49	2018-07-05 15:02	Human Mycobacterium Tuberculosis	Microplate method	0	0	0	0	0	0	0	0	0	0	0	Xpert-confirmed rifampicin-sensitive TB	sputum	1
1875	Female	28	2018-07-05 15:02	Human Mycobacterium Tuberculosis	Microplate method	0	0	0	0	0	0	0	0	0	0	0	Xpert-confirmed rifampicin-sensitive TB	sputum	1
1876	Female	13	2018-07-05 15:02	Human Mycobacterium Tuberculosis	Microplate method	0	0	0	0	0	0	0	0	0	0	0	Xpert-confirmed rifampicin-sensitive TB	sputum	0
1877	Male	34	2018-07-06 09:07	Human Mycobacterium Tuberculosis	Microplate method	1	1	0	0	0	0	0	0	1	1	0	#N/A	sputum	0
1878	Female	34	2018-07-06 13:11	Human Mycobacterium Tuberculosis	Microplate method	0	0	0	0	0	0	0	0	0	0	0	Xpert-confirmed rifampicin-sensitive TB	sputum	0
1879	Female	21	2018-07-06 13:12	Human Mycobacterium Tuberculosis	Microplate method	0	0	0	0	0	0	0	0	0	0	0	#N/A	sputum	0
1880	Male	46	2018-07-06 13:12	Human Mycobacterium Tuberculosis	Microplate method	0	0	0	0	0	1	1	1	0	0	0	Xpert-confirmed rifampicin-sensitive TB	sputum	0
1881	Female	62	2018-07-06 13:31	Human Mycobacterium Tuberculosis	Microplate method	1	0	0	0	0	0	0	0	0	0	0	#N/A	sputum	1
1882	Male	50	2018-07-06 13:32	Human Mycobacterium Tuberculosis	Microplate method	1	1	1	1	1	1	1	1	1	1	1	Xpert-confirmed rifampicin-sensitive TB	sputum	1
1883	Female	27	2018-07-06 13:32	Human Mycobacterium Tuberculosis	Microplate method	0	0	0	0	0	0	0	0	0	0	0	Xpert-confirmed rifampicin-sensitive TB	sputum	1
1884	Female	27	2018-07-06 13:32	Human Mycobacterium Tuberculosis	Microplate method	0	0	0	0	0	0	0	0	0	0	0	Xpert-confirmed rifampicin-sensitive TB	bronchoalveolar lavage fluid	1
1885	Female	22	2018-07-06 13:32	Human Mycobacterium Tuberculosis	Microplate method	0	0	0	0	0	0	0	0	0	0	0	Xpert-confirmed rifampicin-sensitive TB	other	0
1886	Male	18	2018-07-06 13:32	Human Mycobacterium Tuberculosis	Microplate method	0	0	0	0	0	0	0	0	0	0	0	#N/A	Pleural fluid	1
1887	Male	17	2018-07-06 13:33	Human Mycobacterium Tuberculosis	Microplate method	0	0	0	0	0	0	0	0	0	0	0	Xpert-confirmed rifampicin-sensitive TB	sputum	0
1888	Male	22	2018-07-06 13:34	Human Mycobacterium Tuberculosis	Microplate method	0	0	0	0	0	0	0	0	0	0	0	Xpert-confirmed rifampicin-sensitive TB	sputum	0
1889	Female	78	2018-07-06 13:34	Human Mycobacterium Tuberculosis	Microplate method	0	0	0	0	0	0	0	0	0	0	0	Xpert-confirmed rifampicin-sensitive TB	sputum	0
1890	Female	28	2018-07-07 10:19	Human Mycobacterium Tuberculosis	Microplate method	0	0	0	0	0	0	0	0	0	0	0	Xpert-confirmed rifampicin-sensitive TB	sputum	0
1891	Male	26	2018-07-07 10:19	Human Mycobacterium Tuberculosis	Microplate method	0	0	0	0	0	0	0	0	0	1	0	Xpert-confirmed rifampicin-sensitive TB	sputum	0
1892	Male	36	2018-07-07 11:35	Human Mycobacterium Tuberculosis	Microplate method	1	0	1	0	1	0	0	0	0	0	0	Xpert-confirmed rifampicin-resistant TB	other	1
1893	Male	27	2018-07-07 11:36	Human Mycobacterium Tuberculosis	Microplate method	0	0	0	0	0	0	0	0	0	0	0	Xpert-confirmed rifampicin-sensitive TB	sputum	1
1894	Female	45	2018-07-07 11:36	Human Mycobacterium Tuberculosis	Microplate method	0	0	0	0	0	0	0	0	0	0	0	Xpert-confirmed rifampicin-sensitive TB	sputum	1
1895	Female	22	2018-07-07 11:36	Human Mycobacterium Tuberculosis	Microplate method	0	0	0	0	0	0	0	0	0	0	0	#N/A	sputum	0
1896	Male	56	2018-07-08 09:23	Human Mycobacterium Tuberculosis	Microplate method	0	0	0	0	0	0	0	0	0	0	0	Xpert-confirmed rifampicin-sensitive TB	sputum	0
1897	Female	58	2018-07-09 09:08	Human Mycobacterium Tuberculosis	Microplate method	1	1	0	1	0	0	0	0	0	0	0	Xpert-confirmed rifampicin-sensitive TB	sputum	1
1898	Male	32	2018-07-09 10:04	Human Mycobacterium Tuberculosis	Microplate method	1	1	1	1	1	0	0	0	0	0	1	Xpert-confirmed rifampicin-resistant TB	sputum	1
1899	Female	19	2018-07-09 11:19	Human Mycobacterium Tuberculosis	Microplate method	0	0	0	0	0	0	0	0	0	0	0	Xpert-confirmed rifampicin-sensitive TB	sputum	1
1900	Female	23	2018-07-09 11:19	Human Mycobacterium Tuberculosis	Microplate method	0	0	0	0	0	0	0	0	0	0	0	Xpert-confirmed rifampicin-sensitive TB	bronchoalveolar lavage fluid	1
1901	Female	68	2018-07-09 13:39	Human Mycobacterium Tuberculosis	Microplate method	1	0	0	0	0	0	0	0	0	0	0	Xpert-confirmed rifampicin-sensitive TB	sputum	1
1902	Male	52	2018-07-09 13:42	Human Mycobacterium Tuberculosis	Microplate method	0	0	1	0	1	0	0	0	0	0	0	#N/A	sputum	0
1903	Female	44	2018-07-09 13:46	Human Mycobacterium Tuberculosis	Microplate method	0	0	0	0	0	0	0	0	0	0	0	Xpert-confirmed rifampicin-sensitive TB	other	0
1904	Female	17	2018-07-10 09:13	Human Mycobacterium Tuberculosis	Microplate method	0	0	0	0	0	0	0	0	0	0	0	Xpert-confirmed rifampicin-sensitive TB	sputum	1
1905	Male	27	2018-07-10 14:42	Human Mycobacterium Tuberculosis	Microplate method	0	0	0	0	0	0	0	0	0	0	0	Xpert-confirmed rifampicin-sensitive TB	sputum	1
1906	Male	56	2018-07-10 14:49	Human Mycobacterium Tuberculosis	Microplate method	0	0	0	0	0	0	0	0	0	0	0	Xpert-confirmed rifampicin-sensitive TB	bronchoalveolar lavage fluid	0
1907	Female	31	2018-07-11 08:58	Human Mycobacterium Tuberculosis	Microplate method	0	0	0	0	0	0	0	0	0	0	0	Xpert-confirmed rifampicin-sensitive TB	sputum	0
1908	Male	19	2018-07-11 08:59	Human Mycobacterium Tuberculosis	Microplate method	1	0	0	1	0	0	0	0	0	0	1	Xpert-confirmed rifampicin-sensitive TB	sputum	0
1909	Female	27	2018-07-11 08:59	Human Mycobacterium Tuberculosis	Microplate method	1	0	1	0	1	0	0	0	0	0	0	Xpert-confirmed rifampicin-resistant TB	sputum	0
1910	Female	39	2018-07-11 08:59	Human Mycobacterium Tuberculosis	Microplate method	0	0	0	0	0	0	0	0	0	0	0	Xpert-confirmed rifampicin-sensitive TB	sputum	0
1911	Female	66	2018-07-11 10:09	Human Mycobacterium Tuberculosis	Microplate method	0	0	0	0	0	0	0	0	0	0	0	Xpert-confirmed rifampicin-sensitive TB	sputum	1
1912	Male	37	2018-07-11 10:41	Human Mycobacterium Tuberculosis	Microplate method	0	0	0	0	0	0	0	0	0	0	0	Xpert-confirmed rifampicin-sensitive TB	sputum	1
1913	Female	26	2018-07-11 10:43	Human Mycobacterium Tuberculosis	Microplate method	0	0	0	0	0	0	0	0	0	0	0	Xpert-confirmed rifampicin-sensitive TB	bronchoalveolar lavage fluid	0
1914	Female	51	2018-07-11 10:45	Human Mycobacterium Tuberculosis	Microplate method	0	0	0	0	0	0	0	0	0	0	0	Xpert-confirmed rifampicin-sensitive TB	sputum	0
1915	Male	21	2018-07-11 10:45	Human Mycobacterium Tuberculosis	Microplate method	0	0	0	0	0	0	0	0	0	0	0	Xpert-confirmed rifampicin-sensitive TB	sputum	0
1916	Female	47	2018-07-11 10:46	Human Mycobacterium Tuberculosis	Microplate method	0	0	0	0	0	0	0	0	0	0	0	Xpert-confirmed rifampicin-sensitive TB	sputum	0
1917	Male	27	2018-07-11 10:46	Human Mycobacterium Tuberculosis	Microplate method	0	0	0	0	0	0	0	0	0	0	0	Xpert-confirmed rifampicin-sensitive TB	bronchoalveolar lavage fluid	1
1918	Male	49	2018-07-11 10:46	Human Mycobacterium Tuberculosis	Microplate method	0	0	0	0	0	0	0	0	0	0	0	Xpert-confirmed rifampicin-sensitive TB	sputum	0
1919	Male	42	2018-07-11 10:47	Human Mycobacterium Tuberculosis	Microplate method	0	0	0	0	0	0	0	0	0	0	0	Xpert-confirmed rifampicin-sensitive TB	sputum	0
1920	Male	26	2018-07-11 10:47	Human Mycobacterium Tuberculosis	Microplate method	0	0	0	0	0	0	0	0	0	0	0	Xpert-confirmed rifampicin-sensitive TB	sputum	0
1921	Male	26	2018-07-11 10:47	Human Mycobacterium Tuberculosis	Microplate method	0	0	0	0	0	0	0	0	0	0	0	Xpert-confirmed rifampicin-sensitive TB	sputum	0
1922	Male	45	2018-07-11 14:15	Human Mycobacterium Tuberculosis	Microplate method	1	0	1	0	1	0	0	0	1	1	0	Xpert-confirmed rifampicin-resistant TB	sputum	0
1923	Male	23	2018-07-11 14:34	Human Mycobacterium Tuberculosis	Microplate method	0	0	0	0	0	0	0	0	0	0	0	Xpert-confirmed rifampicin-sensitive TB	sputum	0
1924	Female	66	2018-07-12 08:49	Human Mycobacterium Tuberculosis	Microplate method	0	0	0	0	0	0	0	0	0	0	0	#N/A	sputum	0
1925	Female	35	2018-07-12 09:10	Human Mycobacterium Tuberculosis	Microplate method	0	0	0	0	0	0	0	0	0	0	0	Xpert-confirmed rifampicin-sensitive TB	sputum	0
1926	Male	62	2018-07-12 09:10	Human Mycobacterium Tuberculosis	Microplate method	0	0	0	0	0	0	0	0	0	0	0	Xpert-confirmed rifampicin-sensitive TB	sputum	1
1927	Female	46	2018-07-12 09:10	Human Mycobacterium Tuberculosis	Microplate method	0	0	0	0	0	0	0	0	0	0	0	Xpert-confirmed rifampicin-sensitive TB	sputum	0
1928	Female	17	2018-07-12 09:10	Human Mycobacterium Tuberculosis	Microplate method	0	0	0	0	0	0	0	0	0	0	0	#N/A	sputum	0
1929	Female	27	2018-07-12 09:11	Human Mycobacterium Tuberculosis	Microplate method	0	0	0	0	0	0	0	0	1	1	0	Xpert-confirmed rifampicin-sensitive TB	sputum	1
1930	Male	39	2018-07-12 10:03	Human Mycobacterium Tuberculosis	Microplate method	1	1	0	0	0	0	0	0	0	0	0	Xpert-confirmed rifampicin-sensitive TB	sputum	1
1931	Female	28	2018-07-12 10:03	Human Mycobacterium Tuberculosis	Microplate method	0	0	0	0	0	0	0	0	0	0	0	Xpert-confirmed rifampicin-sensitive TB	sputum	1
1932	Male	32	2018-07-12 10:05	Human Mycobacterium Tuberculosis	Microplate method	1	1	1	1	1	0	0	0	0	0	1	#N/A	bronchoalveolar lavage fluid	1
1933	Female	22	2018-07-12 10:17	Human Mycobacterium Tuberculosis	Microplate method	0	0	0	0	0	0	0	0	1	1	0	Xpert-confirmed rifampicin-sensitive TB	bronchoalveolar lavage fluid	1
1934	Female	49	2018-07-13 08:36	Human Mycobacterium Tuberculosis	Microplate method	0	0	0	0	0	0	0	0	0	0	0	Xpert-confirmed rifampicin-sensitive TB	bronchoalveolar lavage fluid	1
1935	Male	48	2018-07-13 11:25	Human Mycobacterium Tuberculosis	Microplate method	0	0	0	0	0	0	0	0	0	0	0	Xpert-confirmed rifampicin-sensitive TB	sputum	1
1936	Female	47	2018-07-13 14:17	Human Mycobacterium Tuberculosis	Microplate method	0	0	0	0	0	0	0	0	0	0	0	Xpert-confirmed rifampicin-sensitive TB	sputum	0
1937	Female	23	2018-07-13 14:17	Human Mycobacterium Tuberculosis	Microplate method	0	0	0	0	0	0	0	0	0	0	0	Xpert-confirmed rifampicin-sensitive TB	sputum	0
1938	Male	36	2018-07-13 14:18	Human Mycobacterium Tuberculosis	Microplate method	1	1	1	1	1	0	0	0	1	1	0	#N/A	sputum	0
1939	Female	45	2018-07-13 14:18	Human Mycobacterium Tuberculosis	Microplate method	1	1	1	0	1	1	0	0	1	1	1	Xpert-confirmed rifampicin-resistant TB	sputum	0
1940	Male	63	2018-07-13 14:21	Human Mycobacterium Tuberculosis	Microplate method	0	1	0	0	0	0	0	0	0	0	0	Xpert-confirmed rifampicin-sensitive TB	sputum	0
1941	Female	21	2018-07-13 14:21	Human Mycobacterium Tuberculosis	Microplate method	1	0	1	1	1	0	0	0	0	0	0	Xpert-confirmed rifampicin-resistant TB	sputum	0
1942	Female	23	2018-07-14 09:22	Human Mycobacterium Tuberculosis	Microplate method	1	1	1	1	0	0	1	0	1	1	0	Xpert-confirmed rifampicin-resistant TB	sputum	1
1943	Female	45	2018-07-14 11:18	Human Mycobacterium Tuberculosis	Microplate method	1	0	1	1	1	0	0	0	1	1	0	Xpert-confirmed rifampicin-resistant TB	sputum	0
1944	Male	24	2018-07-15 10:36	Human Mycobacterium Tuberculosis	Microplate method	0	0	1	0	1	0	0	0	0	0	0	#N/A	sputum	0
1945	Female	18	2018-07-16 14:51	Human Mycobacterium Tuberculosis	Microplate method	0	1	0	0	0	0	0	0	0	0	0	Xpert-confirmed rifampicin-sensitive TB	bronchoalveolar lavage fluid	0
1946	Male	28	2018-07-16 14:53	Human Mycobacterium Tuberculosis	Microplate method	0	0	0	0	0	0	0	0	0	0	0	Xpert-confirmed rifampicin-sensitive TB	bronchoalveolar lavage fluid	0
1947	Male	50	2018-07-16 14:56	Human Mycobacterium Tuberculosis	Microplate method	1	1	0	0	0	0	0	0	0	0	0	Xpert-confirmed rifampicin-resistant TB	bronchoalveolar lavage fluid	0
1948	Male	16	2018-07-16 14:58	Human Mycobacterium Tuberculosis	Microplate method	0	0	0	0	0	0	0	0	0	0	0	Xpert-confirmed rifampicin-sensitive TB	bronchoalveolar lavage fluid	0
1949	Male	71	2018-07-17 09:18	Human Mycobacterium Tuberculosis	Microplate method	0	0	0	0	0	0	0	0	0	0	0	Xpert-confirmed rifampicin-sensitive TB	sputum	1
1950	Male	50	2018-07-17 09:20	Human Mycobacterium Tuberculosis	Microplate method	0	0	0	0	0	0	0	0	1	1	0	Xpert-confirmed rifampicin-sensitive TB	sputum	0
1951	Male	50	2018-07-17 09:20	Human Mycobacterium Tuberculosis	Microplate method	0	0	0	0	0	0	0	0	1	1	0	Xpert-confirmed rifampicin-sensitive TB	bronchoalveolar lavage fluid	0
1952	Male	41	2018-07-17 10:08	Human Mycobacterium Tuberculosis	Microplate method	1	0	0	0	0	0	0	0	0	0	0	Xpert-confirmed rifampicin-sensitive TB	sputum	1
1953	Female	49	2018-07-17 10:10	Human Mycobacterium Tuberculosis	Microplate method	0	0	0	0	0	0	0	0	0	0	0	Xpert-confirmed rifampicin-sensitive TB	sputum	1
1954	Male	60	2018-07-17 10:54	Human Mycobacterium Tuberculosis	Microplate method	0	0	0	0	0	0	0	0	0	0	0	Xpert-confirmed rifampicin-sensitive TB	sputum	1
1955	Female	45	2018-07-17 10:55	Human Mycobacterium Tuberculosis	Microplate method	1	1	1	1	1	0	0	0	0	0	0	#N/A	bronchoalveolar lavage fluid	0
1956	Male	26	2018-07-17 16:44	Human Mycobacterium Tuberculosis	Microplate method	0	0	0	0	0	0	0	0	0	0	0	Xpert-confirmed rifampicin-sensitive TB	bronchoalveolar lavage fluid	1
1957	Male	86	2018-07-17 16:46	Human Mycobacterium Tuberculosis	Microplate method	0	0	0	0	0	0	0	0	0	0	0	Xpert-confirmed rifampicin-sensitive TB	sputum	0
1958	Male	45	2018-07-18 10:42	Human Mycobacterium Tuberculosis	Microplate method	0	0	0	0	0	0	0	0	0	0	0	#N/A	Pleural fluid	1
1959	Male	32	2018-07-18 10:51	Human Mycobacterium Tuberculosis	Microplate method	1	1	1	1	0	0	1	0	1	1	0	Xpert-confirmed rifampicin-resistant TB	sputum	1
1960	Male	72	2018-07-18 11:16	Human Mycobacterium Tuberculosis	Microplate method	0	0	0	0	0	0	0	0	0	0	0	Xpert-confirmed rifampicin-sensitive TB	sputum	0
1961	Male	45	2018-07-18 16:10	Human Mycobacterium Tuberculosis	Microplate method	1	0	1	0	1	0	0	0	0	0	0	Xpert-confirmed rifampicin-resistant TB	sputum	1
1962	Male	62	2018-07-18 16:33	Human Mycobacterium Tuberculosis	Microplate method	0	0	0	0	0	0	0	0	0	0	0	Xpert-confirmed rifampicin-sensitive TB	bronchoalveolar lavage fluid	0
1963	Male	28	2018-07-18 16:34	Human Mycobacterium Tuberculosis	Microplate method	0	0	0	0	0	0	0	0	0	0	0	Xpert-confirmed rifampicin-sensitive TB	sputum	0
1964	Male	33	2018-07-18 16:35	Human Mycobacterium Tuberculosis	Microplate method	0	0	0	0	0	0	0	0	0	0	0	#N/A	sputum	0
1965	Male	27	2018-07-18 16:38	Human Mycobacterium Tuberculosis	Microplate method	0	0	0	0	0	0	0	0	0	0	0	Xpert-confirmed rifampicin-sensitive TB	sputum	0
1966	Female	50	2018-07-18 16:38	Human Mycobacterium Tuberculosis	Microplate method	1	0	0	0	0	0	0	0	0	0	0	Xpert-confirmed rifampicin-resistant TB	sputum	0
1967	Male	22	2018-07-19 10:35	Human Mycobacterium Tuberculosis	Microplate method	0	0	0	0	0	0	0	0	0	1	0	Xpert-confirmed rifampicin-sensitive TB	sputum	0
1968	Male	19	2018-07-19 10:35	Human Mycobacterium Tuberculosis	Microplate method	0	0	0	0	0	0	0	0	0	0	0	Xpert-confirmed rifampicin-sensitive TB	sputum	0
1969	Female	64	2018-07-19 11:08	Human Mycobacterium Tuberculosis	Microplate method	0	0	0	0	0	0	0	0	0	0	0	Xpert-confirmed rifampicin-sensitive TB	sputum	1
1970	Male	20	2018-07-19 11:08	Human Mycobacterium Tuberculosis	Microplate method	0	0	0	0	0	0	0	0	0	0	0	Xpert-confirmed rifampicin-sensitive TB	other	0
1971	Male	20	2018-07-19 11:08	Human Mycobacterium Tuberculosis	Microplate method	0	0	0	0	0	0	0	0	0	0	0	Xpert-confirmed rifampicin-sensitive TB	sputum	0
1972	Male	46	2018-07-19 11:08	Human Mycobacterium Tuberculosis	Microplate method	1	1	0	0	0	0	0	0	0	1	0	Xpert-confirmed rifampicin-sensitive TB	sputum	0
1973	Male	20	2018-07-19 11:09	Human Mycobacterium Tuberculosis	Microplate method	0	0	0	0	0	0	0	0	0	0	0	Xpert-confirmed rifampicin-sensitive TB	sputum	0
1974	Male	16	2018-07-19 11:09	Human Mycobacterium Tuberculosis	Microplate method	0	0	0	0	0	0	0	0	0	0	0	Xpert-confirmed rifampicin-resistant TB	sputum	0
1975	Male	32	2018-07-19 11:09	Human Mycobacterium Tuberculosis	Microplate method	1	1	1	1	0	0	1	0	1	1	0	Xpert-confirmed rifampicin-resistant TB	bronchoalveolar lavage fluid	0
1976	Female	19	2018-07-19 11:15	Human Mycobacterium Tuberculosis	Microplate method	0	0	0	0	0	0	0	0	0	0	0	#N/A	sputum	1
1977	Female	15	2018-07-19 11:23	Human Mycobacterium Tuberculosis	Microplate method	0	0	0	0	0	0	0	0	0	0	0	Xpert-confirmed rifampicin-sensitive TB	sputum	0
1978	Male	53	2018-07-19 11:24	Human Mycobacterium Tuberculosis	Microplate method	1	0	1	1	1	0	0	0	0	0	0	Xpert-confirmed rifampicin-resistant TB	sputum	1
1979	Male	52	2018-07-19 11:26	Human Mycobacterium Tuberculosis	Microplate method	0	0	0	0	0	0	0	0	0	0	0	Xpert-confirmed rifampicin-sensitive TB	sputum	0
1980	Female	14	2018-07-19 11:27	Human Mycobacterium Tuberculosis	Microplate method	0	0	0	0	0	0	0	0	0	0	0	#N/A	sputum	0
1981	Female	24	2018-07-19 16:10	Human Mycobacterium Tuberculosis	Microplate method	1	1	1	0	1	0	0	0	1	1	0	#N/A	sputum	0
1982	Male	60	2018-07-19 16:11	Human Mycobacterium Tuberculosis	Microplate method	0	1	0	0	0	0	0	0	0	0	0	Xpert-confirmed rifampicin-sensitive TB	sputum	0
1983	Female	30	2018-07-20 14:25	Human Mycobacterium Tuberculosis	Microplate method	0	0	0	0	0	0	0	0	0	0	0	Xpert-confirmed rifampicin-sensitive TB	bronchoalveolar lavage fluid	0
1984	Female	23	2018-07-20 14:25	Human Mycobacterium Tuberculosis	Microplate method	0	0	0	0	0	0	0	0	0	0	0	Xpert-confirmed rifampicin-resistant TB	bronchoalveolar lavage fluid	0
1985	Male	11	2018-07-21 08:08	Human Mycobacterium Tuberculosis	Microplate method	0	0	0	0	0	0	0	0	0	0	0	Xpert-confirmed rifampicin-sensitive TB	sputum	0
1986	Female	17	2018-07-21 08:08	Human Mycobacterium Tuberculosis	Microplate method	0	0	0	0	0	0	0	0	0	0	0	Xpert-confirmed rifampicin-sensitive TB	sputum	0
1987	Male	16	2018-07-21 08:26	Human Mycobacterium Tuberculosis	Microplate method	1	1	1	1	1	0	1	0	1	1	1	Xpert-confirmed rifampicin-resistant TB	sputum	1
1988	Female	23	2018-07-21 08:29	Human Mycobacterium Tuberculosis	Microplate method	0	0	0	0	0	0	0	0	0	0	0	Xpert-confirmed rifampicin-sensitive TB	sputum	1
1989	Male	48	2018-07-21 08:29	Human Mycobacterium Tuberculosis	Microplate method	1	1	1	0	1	0	0	0	0	0	1	Xpert-confirmed rifampicin-sensitive TB	sputum	0
1990	Male	71	2018-07-21 08:41	Human Mycobacterium Tuberculosis	Microplate method	0	0	0	0	0	0	0	0	0	0	0	Xpert-confirmed rifampicin-sensitive TB	sputum	0
1991	Male	12	2018-07-21 10:30	Human Mycobacterium Tuberculosis	Microplate method	0	0	0	0	0	0	0	0	0	0	0	Xpert-confirmed rifampicin-sensitive TB	sputum	1
1992	Male	25	2018-07-22 10:08	Human Mycobacterium Tuberculosis	Microplate method	0	0	0	0	0	0	0	0	0	0	0	Xpert-confirmed rifampicin-sensitive TB	sputum	0
1993	Male	14	2018-07-23 08:25	Human Mycobacterium Tuberculosis	Microplate method	1	0	0	0	0	0	0	0	0	0	0	Xpert-confirmed rifampicin-sensitive TB	sputum	0
1994	Male	59	2018-07-23 10:05	Human Mycobacterium Tuberculosis	Microplate method	0	0	0	0	0	0	0	0	0	0	0	Xpert-confirmed rifampicin-sensitive TB	sputum	0
1995	Male	17	2018-07-23 11:06	Human Mycobacterium Tuberculosis	Microplate method	1	1	1	1	1	0	0	0	0	0	0	Xpert-confirmed rifampicin-resistant TB	bronchoalveolar lavage fluid	0
1996	Female	17	2018-07-23 11:28	Human Mycobacterium Tuberculosis	Microplate method	0	0	0	0	0	0	0	0	0	0	0	Xpert-confirmed rifampicin-sensitive TB	sputum	0
1997	Male	37	2018-07-23 11:28	Human Mycobacterium Tuberculosis	Microplate method	0	0	0	0	0	0	0	0	0	0	0	Xpert-confirmed rifampicin-sensitive TB	sputum	0
1998	Male	42	2018-07-23 11:28	Human Mycobacterium Tuberculosis	Microplate method	0	0	0	0	0	0	0	0	0	0	0	Xpert-confirmed rifampicin-sensitive TB	other	0
1999	Female	43	2018-07-23 13:27	Human Mycobacterium Tuberculosis	Microplate method	0	0	0	0	0	0	0	0	0	0	0	#N/A	sputum	1
[truncated: 8,947 more rows]
